# Supplementary material for: 2-(4-Amino­phen­yl)-3,4,5,6-tetra­hydro­pyrimidin-1-ium chloride
Source: Acta Crystallogr Sect E Struct Rep Online. 2012 Apr 13;68(Pt 5):o1360. doi: 10.1107/S1600536812014493 (PMC3344492; doi:10.1107/S1600536812014493)
Supplement: Supplementary file 1 [file e-68-o1360-sup1.cif]

##############################################################################
#                                                                            #
# This CIF contains the data in a paper accepted for publication in          #
# Acta Crystallographica Section E. It conforms to the requirements of       #
# Notes for Authors for Acta Crystallographica Section E, and has been       #
# peer reviewed under the auspices of the IUCr Commission on Journals.       #
#                                                                            #
# Full details of the Crystallographic Information File format               #
# are given in the paper "The Crystallographic Information File (CIF):       #
# a New Standard Archive File for Crystallography" by S. R. Hall, F. H.      #
# Allen and I. D. Brown [Acta Cryst. (1991), A47, 655-685].                  #
#                                                                            #
# The current version of the core CIF dictionary is obtainable from          #
# ftp://ftp.iucr.org/pub/cif_core.dic.                                       #
#                                                                            #
# Software is freely available for graphical display of the structure(s)     #
# in this CIF. For information consult the CIF software page                 #
# http://www.iucr.org/resources/cif/software.                                #
#                                                                            #
# This file may be used for bona fide research purposes within the           #
# scientific community so long as proper attribution is given to the journal # 
# article from which it was obtained.                                        #
#                                                                            #
##############################################################################
data_global
_audit_creation_method     'WinGX routine CIF_UPDATE'
_audit_conform_dict_name     cif_core.dic
_audit_conform_dict_version     2.3
_journal_date_recd_electronic     2011-12-07
_journal_date_accepted     2012-04-03
_journal_name_full     'Acta Crystallographica, Section E'
_journal_year     2012
_journal_volume     68
_journal_issue      5
_journal_page_first     o1360
_journal_page_last     o1360
_journal_paper_category     QO
_journal_paper_doi     10.1107/S1600536812014493
_journal_coeditor_code     GK2441
_publ_contact_author_name     'Kre\<simir Mol\<canov'
_publ_contact_author_address
;
Laboratory of Chemical and Biological Crystalography,
Department of Phyiscal Chemistry,
Rudjer Bo\<skovi\'c Institute,
POB-180
HR-10002 Zagreb
Croatia
;
_publ_contact_author_email     kmolcano@irb.hr
_publ_contact_author_fax     '+38514561025'
_publ_contact_author_phone     '+38514680245'
_publ_section_title
;
2-(4-Aminophenyl)-3,4,5,6-tetrahydropyrimidin-1-ium chloride
;
loop_
    _publ_author_name
    _publ_author_address
    'Kre\<simir Mol\<canov'
;
Department of Phyiscal Chemistry,
Rudjer Bo\<skovi\'c Institute,
POB-180
HR-10002 Zagreb
Croatia
;
    'Ivana Stoli\'c'
;
Department of Chemistry and Biochemistry
Faculty of Veterinary Medicine
University of Zagreb
Heinzelova 55
HR-10000 Zagreb
Croatia
;
    'Biserka Koji\'c-Prodi\'c'
;
Department of Phyiscal Chemistry,
Rudjer Bo\<skovi\'c Institute,
POB-180
HR-10002 Zagreb
Croatia
;
    'Goran Kova\<cevi\'c'
;
Department of Phyiscal Chemistry,
Rudjer Bo\<skovi\'c Institute,
POB-180
HR-10002 Zagreb
Croatia
;
    'Miroslav Baji\'c'
;
Department of Chemistry and Biochemistry
Faculty of Veterinary Medicine
University of Zagreb
Heinzelova 55
HR-10000 Zagreb
Croatia
;
data_I
_audit_creation_method     'WinGX routine CIF_UPDATE'
_chemical_name_systematic
;
2-(4-Aminophenyl)-3,4,5,6-tetrahydropyrimidin-1-ium chloride
;
_chemical_formula_moiety     'C10 H14 N3 +, Cl -'
_chemical_formula_sum     'C10 H14 Cl N3'
_chemical_formula_iupac     'C10 H14 N3 +, Cl -'
_chemical_formula_weight     211.69
_symmetry_cell_setting     orthorhombic
_symmetry_space_group_name_H-M     'P b c n'
_symmetry_space_group_name_Hall     '-P 2n 2ab'
loop_
    _symmetry_equiv_pos_as_xyz
    'x, y, z'
    '-x+1/2, -y+1/2, z+1/2'
    '-x, y, -z+1/2'
    'x+1/2, -y+1/2, -z'
    '-x, -y, -z'
    'x-1/2, y-1/2, -z-1/2'
    'x, -y, z-1/2'
    '-x-1/2, y-1/2, z'
_cell_length_a     15.0055(2)
_cell_length_b     8.08840(10)
_cell_length_c     17.8088(3)
_cell_angle_alpha     90
_cell_angle_beta     90
_cell_angle_gamma     90
_cell_volume     2161.46(5)
_cell_formula_units_Z     8
_cell_measurement_reflns_used     3458
_cell_measurement_theta_min     2.48
_cell_measurement_theta_max     76.03
_cell_measurement_temperature     293(2)
_exptl_crystal_description     prism
_exptl_crystal_colour     colourless
_exptl_crystal_size_max     0.15
_exptl_crystal_size_mid     0.10
_exptl_crystal_size_min     0.09
_exptl_crystal_density_diffrn     1.301
_exptl_crystal_density_method     'not measured'
_exptl_crystal_F_000     896
_exptl_absorpt_coefficient_mu     2.838
_exptl_absorpt_correction_type     multi-scan
_exptl_absorpt_process_details     '(CrysAlis PRO; Agilent, 2011)'
_exptl_absorpt_correction_T_min     0.676
_exptl_absorpt_correction_T_max     0.784
_diffrn_ambient_temperature     293(2)
_diffrn_radiation_type     CuK\a
_diffrn_radiation_wavelength     1.54184
_diffrn_measurement_device_type     'Oxford Diffraction Xcalibur Nova R'
_diffrn_measurement_method     ' \w scans'
_diffrn_reflns_number     6131
_diffrn_reflns_av_R_equivalents     0.0172
_diffrn_reflns_theta_min     4.97
_diffrn_reflns_theta_max     76.23
_diffrn_reflns_theta_full     76.23
_diffrn_measured_fraction_theta_max     0.99
_diffrn_measured_fraction_theta_full     0.99
_diffrn_reflns_limit_h_min     -18
_diffrn_reflns_limit_h_max     18
_diffrn_reflns_limit_k_min     -5
_diffrn_reflns_limit_k_max     10
_diffrn_reflns_limit_l_min     -22
_diffrn_reflns_limit_l_max     22
_diffrn_standards_number     0
_diffrn_standards_interval_count     0
_diffrn_standards_interval_time     0
_diffrn_standards_decay_%     .
_reflns_number_total     2242
_reflns_number_gt     1760
_reflns_threshold_expression     I>2sigma(I)
_refine_ls_structure_factor_coef     Fsqd
_refine_ls_matrix_type     full
_refine_ls_R_factor_gt     0.0314
_refine_ls_wR_factor_ref     0.0984
_refine_ls_goodness_of_fit_ref     1.053
_refine_ls_restrained_S_all     1.053
_refine_ls_number_reflns     2242
_refine_ls_number_parameters     146
_refine_ls_number_restraints     0
_refine_ls_hydrogen_treatment     constr
_refine_ls_weighting_scheme     calc
_refine_ls_weighting_details
         'calc w=1/[\s^2^(Fo^2^)+(0.0642P)^2^+0.0224P] where P=(Fo^2^+2Fc^2^)/3'
_refine_ls_shift/su_max     0.001
_refine_diff_density_max     0.180
_refine_diff_density_min     -0.155
_refine_ls_extinction_method     none
loop_
    _atom_type_symbol
    _atom_type_description
    _atom_type_scat_dispersion_real
    _atom_type_scat_dispersion_imag
    _atom_type_scat_source
    C C 0.0181 0.0091 'International Tables Vol C Tables 4.2.6.8 and 6.1.1.4'
    H H 0 0 'International Tables Vol C Tables 4.2.6.8 and 6.1.1.4'
    Cl Cl 0.3639 0.7018 'International Tables Vol C Tables 4.2.6.8 and 6.1.1.4'
    N N 0.0311 0.018 'International Tables Vol C Tables 4.2.6.8 and 6.1.1.4'
_computing_data_collection
;
CrysAlis PRO (Agilent, 2011)
;
_computing_cell_refinement
;
CrysAlis PRO (Agilent, 2011)
;
_computing_data_reduction
;
CrysAlis PRO (Agilent, 2011)
;
_computing_structure_solution     'SHELXS97 (Sheldrick, 2008)'
_computing_structure_refinement     'SHELXL97 (Sheldrick, 2008)'
_computing_molecular_graphics     'ORTEP-3 for Windows (Farrugia, 1997)'
_computing_publication_material     'WinGX (Farrugia, 1999)'
loop_
    _atom_site_type_symbol
    _atom_site_label
    _atom_site_fract_x
    _atom_site_fract_y
    _atom_site_fract_z
    _atom_site_U_iso_or_equiv
    _atom_site_adp_type
    _atom_site_calc_flag
    _atom_site_refinement_flags
    _atom_site_occupancy
    _atom_site_disorder_assembly
    _atom_site_disorder_group
    Cl Cl1 0.33023(2) 0.24010(5) 0.60412(2) 0.05806(15) Uani d . 1 . .
    N N1 0.73148(10) 0.50143(18) 0.76130(9) 0.0710(4) Uani d . 1 . .
    H H1NB 0.7775 0.5727 0.7593 0.085 Uiso d R 1 . .
    H H1NA 0.7154 0.4539 0.8049 0.085 Uiso d R 1 . .
    N N2A 0.48706(7) 0.24901(14) 0.48980(7) 0.0481(3) Uani d P 0.347(5) A 2
    H H2NB 0.4516 0.2692 0.5296 0.058 Uiso d PR 0.347(5) A 2
    N N2B 0.48706(7) 0.24901(14) 0.48980(7) 0.0481(3) Uani d P 0.653(5) A 1
    H H2N 0.4516 0.2691 0.5295 0.058 Uiso d PR 0.653(5) A 1
    N N3A 0.6227(6) 0.2596(6) 0.4311(5) 0.0498(10) Uani d P 0.653(5) A 2
    H H3M 0.682 0.2722 0.4359 0.06 Uiso d PR 0.653(5) A 2
    N N3B 0.6181(11) 0.3005(15) 0.4279(11) 0.0498(10) Uani d P 0.347(5) A 1
    H H3N 0.6774 0.3132 0.4327 0.06 Uiso d PR 0.347(5) A 1
    C C1 0.69335(9) 0.45272(15) 0.69569(8) 0.0474(3) Uani d . 1 A .
    C C2 0.61748(9) 0.35056(16) 0.69653(7) 0.0475(3) Uani d . 1 . .
    H H2 0.5937 0.3163 0.7422 0.057 Uiso calc R 1 . .
    C C3 0.57817(8) 0.30093(16) 0.63062(7) 0.0436(3) Uani d . 1 A .
    H H3 0.5275 0.2348 0.6323 0.052 Uiso calc R 1 . .
    C C4 0.61292(8) 0.34788(14) 0.56100(7) 0.0405(3) Uani d . 1 . .
    C C5 0.68797(9) 0.45061(16) 0.56016(8) 0.0483(3) Uani d . 1 A .
    H H5 0.712 0.4839 0.5145 0.058 Uiso calc R 1 . .
    C C6 0.72660(10) 0.50288(16) 0.62576(9) 0.0510(3) Uani d . 1 . .
    H H6 0.7757 0.5729 0.6238 0.061 Uiso calc R 1 A .
    C C7A 0.57250(8) 0.28921(15) 0.49100(7) 0.0427(3) Uani d P 0.347(5) A 2
    C C7B 0.57250(8) 0.28921(15) 0.49100(7) 0.0427(3) Uani d P 0.653(5) A 1
    C C8A 0.4451(10) 0.2003(13) 0.4167(7) 0.0457(8) Uani d P 0.347(5) A 2
    H H8A1 0.4026 0.2777 0.3957 0.055 Uiso d PR 0.347(5) A 2
    H H8A2 0.4127 0.1021 0.4324 0.055 Uiso d PR 0.347(5) A 2
    C C8B 0.4427(5) 0.1637(5) 0.4285(3) 0.0457(8) Uani d P 0.653(5) A 1
    H H8A 0.446 0.0442 0.432 0.055 Uiso d PR 0.653(5) A 1
    H H8B 0.3803 0.1951 0.4276 0.055 Uiso d PR 0.653(5) A 1
    C C9A 0.5137(3) 0.1287(7) 0.3654(2) 0.0539(14) Uani d P 0.347(5) A 2
    H H9A1 0.5428 0.0266 0.3802 0.065 Uiso d PR 0.347(5) A 2
    H H9A2 0.4832 0.1087 0.3183 0.065 Uiso d PR 0.347(5) A 2
    C C9B 0.48604(17) 0.2297(4) 0.35639(14) 0.0574(8) Uani d P 0.653(5) A 1
    H H9B1 0.475 0.3468 0.3492 0.069 Uiso d PR 0.653(5) A 1
    H H9B2 0.4611 0.1709 0.3138 0.069 Uiso d PR 0.653(5) A 1
    C C10A 0.5833(7) 0.2609(10) 0.3539(6) 0.0575(9) Uani d P 0.347(5) A 2
    H H10C 0.6269 0.2273 0.3167 0.069 Uiso d PR 0.347(5) A 2
    H H10D 0.5567 0.3649 0.3386 0.069 Uiso d PR 0.347(5) A 2
    C C10B 0.5866(3) 0.1982(5) 0.3599(3) 0.0575(9) Uani d P 0.653(5) A 1
    H H10A 0.5985 0.0804 0.3593 0.069 Uiso d PR 0.653(5) A 1
    H H10B 0.6159 0.2482 0.317 0.069 Uiso d PR 0.653(5) A 1
loop_
    _atom_site_aniso_label
    _atom_site_aniso_U_11
    _atom_site_aniso_U_22
    _atom_site_aniso_U_33
    _atom_site_aniso_U_12
    _atom_site_aniso_U_13
    _atom_site_aniso_U_23
    Cl1 0.0367(2) 0.0877(3) 0.0498(2) -0.00153(14) 0.00414(13) 0.00525(16)
    N1 0.0747(9) 0.0785(8) 0.0598(8) -0.0183(7) -0.0182(7) -0.0077(6)
    N2A 0.0334(5) 0.0656(7) 0.0454(6) 0.0000(4) 0.0010(5) -0.0087(5)
    N2B 0.0334(5) 0.0656(7) 0.0454(6) 0.0000(4) 0.0010(5) -0.0087(5)
    N3A 0.0340(10) 0.069(3) 0.0461(10) 0.005(2) 0.0034(8) -0.006(2)
    N3B 0.0340(10) 0.069(3) 0.0461(10) 0.005(2) 0.0034(8) -0.006(2)
    C1 0.0431(6) 0.0459(6) 0.0533(7) 0.0034(5) -0.0080(6) -0.0059(5)
    C2 0.0433(7) 0.0561(7) 0.0430(6) -0.0005(5) 0.0012(6) -0.0006(6)
    C3 0.0350(6) 0.0488(6) 0.0470(7) -0.0029(5) 0.0009(5) -0.0013(5)
    C4 0.0322(5) 0.0453(6) 0.0440(6) 0.0024(4) 0.0000(5) -0.0004(5)
    C5 0.0407(6) 0.0529(7) 0.0515(7) -0.0045(5) 0.0037(6) 0.0042(5)
    C6 0.0395(6) 0.0508(7) 0.0627(8) -0.0083(5) -0.0033(6) -0.0019(6)
    C7A 0.0354(6) 0.0495(6) 0.0433(6) 0.0037(5) 0.0008(5) -0.0003(5)
    C7B 0.0354(6) 0.0495(6) 0.0433(6) 0.0037(5) 0.0008(5) -0.0003(5)
    C8A 0.0416(7) 0.050(2) 0.0454(19) -0.0047(19) -0.0044(13) 0.0034(14)
    C8B 0.0416(7) 0.050(2) 0.0454(19) -0.0047(19) -0.0044(13) 0.0034(14)
    C9A 0.052(3) 0.061(3) 0.049(2) 0.005(2) -0.0064(19) -0.0088(19)
    C9B 0.0558(14) 0.0712(18) 0.0453(12) 0.0074(12) -0.0077(10) -0.0036(11)
    C10A 0.0534(10) 0.077(3) 0.0425(11) 0.004(2) 0.0041(9) -0.007(2)
    C10B 0.0534(10) 0.077(3) 0.0425(11) 0.004(2) 0.0041(9) -0.007(2)
_geom_special_details
;
All e.s.d.'s (except the e.s.d. in the dihedral angle between two l.s. planes)
are estimated using the full covariance matrix. The cell e.s.d.'s are taken
into account individually in the estimation of e.s.d.'s in distances, angles
and torsion angles; correlations between e.s.d.'s in cell parameters are only
used when they are defined by crystal symmetry. An approximate (isotropic)
treatment of cell e.s.d.'s is used for estimating e.s.d.'s involving l.s.
planes.
;
loop_
    _geom_bond_atom_site_label_1
    _geom_bond_atom_site_label_2
    _geom_bond_site_symmetry_2
    _geom_bond_distance
    _geom_bond_publ_flag
    N1 C1 . 1.3593(18) ?
    N1 H1NB . 0.8999 ?
    N1 H1NA . 0.8999 ?
    N2A C7A . 1.3228(17) ?
    N2A C8A . 1.499(14) ?
    N2A H2NB . 0.901 ?
    N2B H2N . 0.9 ?
    N2B C7B . 1.3228(16) ?
    N2B C8B . 1.453(6) ?
    N3A C7A . 1.327(9) ?
    N3A C10A . 1.497(14) ?
    N3A H3M . 0.8999 ?
    N3B C10B . 1.541(19) ?
    N3B C7B . 1.319(2) ?
    N3B H3N . 0.8999 ?
    C1 C6 . 1.402(2) ?
    C1 C2 . 1.4069(19) ?
    C2 C3 . 1.3736(18) ?
    C2 H2 . 0.93 ?
    C3 C4 . 1.3975(18) ?
    C3 H3 . 0.93 ?
    C4 C5 . 1.3996(17) ?
    C4 C7A . 1.4653(17) ?
    C5 C6 . 1.3710(19) ?
    C5 H5 . 0.93 ?
    C6 H6 . 0.93 ?
    C8A C9A . 1.494(15) ?
    C8A H8A1 . 0.9677 ?
    C8A H8A2 . 0.9717 ?
    C8B C9B . 1.535(6) ?
    C8B H8A . 0.97 ?
    C8B H8B . 0.97 ?
    C9A C10A . 1.509(11) ?
    C9A H9A1 . 0.97 ?
    C9A H9A2 . 0.97 ?
    C9B C10B . 1.531(6) ?
    C9B H9B1 . 0.97 ?
    C10A H10C . 0.97 ?
    C10A H10D . 0.97 ?
    C10B H10A . 0.97 ?
    C10B H10B . 0.97 ?
loop_
    _geom_angle_atom_site_label_1
    _geom_angle_atom_site_label_2
    _geom_angle_atom_site_label_3
    _geom_angle_site_symmetry_1
    _geom_angle_site_symmetry_3
    _geom_angle
    _geom_angle_publ_flag
    C1 N1 H1NB . . 118.4 ?
    C1 N1 H1NA . . 120.4 ?
    H1NB N1 H1NA . . 120.9 ?
    C7A N2A C8A . . 119.1(6) ?
    C7A N2A H2NB . . 121 ?
    C8A N2A H2NB . . 118.8 ?
    C7A N2A H2N . . 121 ?
    C8A N2A H2N . . 118.8 ?
    C7A N3A C10A . . 120.9(7) ?
    C7A N3A H3M . . 117.6 ?
    C10A N3A H3M . . 118.5 ?
    C7A N3A H3N . . 113.1 ?
    C10A N3A H3N . . 111.9 ?
    C10B N3B H3M . . 106.6 ?
    C10B N3B H3N . . 116.1 ?
    N1 C1 C6 . . 122.01(13) ?
    N1 C1 C2 . . 120.11(13) ?
    C6 C1 C2 . . 117.87(12) ?
    C3 C2 C1 . . 120.67(12) ?
    C3 C2 H2 . . 119.7 ?
    C1 C2 H2 . . 119.7 ?
    C2 C3 C4 . . 121.22(12) ?
    C2 C3 H3 . . 119.4 ?
    C4 C3 H3 . . 119.4 ?
    C3 C4 C5 . . 118.10(11) ?
    C3 C4 C7A . . 120.81(11) ?
    C5 C4 C7A . . 121.08(11) ?
    C6 C5 C4 . . 120.94(12) ?
    C6 C5 H5 . . 119.5 ?
    C4 C5 H5 . . 119.5 ?
    C5 C6 C1 . . 121.16(12) ?
    C5 C6 H6 . . 119.4 ?
    C1 C6 H6 . . 119.4 ?
    N2A C7A N3A . . 119.5(4) ?
    N2A C7A C4 . . 119.64(12) ?
    N3A C7A C4 . . 120.5(4) ?
    C9A C8A N2A . . 110.1(10) ?
    C9A C8A H8A1 . . 117.9 ?
    N2A C8A H8A1 . . 116.2 ?
    C9A C8A H8A2 . . 101.8 ?
    N2A C8A H8A2 . . 100 ?
    H8A1 C8A H8A2 . . 108.1 ?
    C9A C8A H8A . . 75.1 ?
    N2A C8A H8A . . 94 ?
    H8A1 C8A H8A . . 136.1 ?
    C9A C8A H8B . . 141.2 ?
    N2A C8A H8B . . 104.6 ?
    H8A1 C8A H8B . . 57.2 ?
    H8A2 C8A H8B . . 54.5 ?
    H8A C8A H8B . . 85.9 ?
    C9B C8B H8A1 . . 63.6 ?
    C9B C8B H8A2 . . 128.9 ?
    H8A1 C8B H8A2 . . 105.9 ?
    C9B C8B H8A . . 112.3 ?
    H8A1 C8B H8A . . 142.5 ?
    C9B C8B H8B . . 107.8 ?
    H8A1 C8B H8B . . 48.2 ?
    H8A2 C8B H8B . . 63.4 ?
    H8A C8B H8B . . 108.2 ?
    C8A C9A C10A . . 106.6(7) ?
    C8A C9A H9A1 . . 118.3 ?
    C10A C9A H9A1 . . 109.2 ?
    C8A C9A H9A2 . . 105.5 ?
    C10A C9A H9A2 . . 109.1 ?
    H9A1 C9A H9A2 . . 107.8 ?
    C8A C9A H9B2 . . 84.7 ?
    C10A C9A H9B2 . . 98.2 ?
    H9A1 C9A H9B2 . . 135.3 ?
    C8A C9A H10A . . 145.1 ?
    C10A C9A H10A . . 62.4 ?
    H9A1 C9A H10A . . 49 ?
    H9A2 C9A H10A . . 109.4 ?
    H9B2 C9A H10A . . 128.2 ?
    C10B C9B C8B . . 109.0(4) ?
    C10B C9B H8A1 . . 148.6 ?
    C8B C9B H8A1 . . 48.7 ?
    C10B C9B H9A2 . . 85.5 ?
    C8B C9B H9A2 . . 100.1 ?
    H8A1 C9B H9A2 . . 116.9 ?
    C10B C9B H9B1 . . 109.6 ?
    C8B C9B H9B1 . . 112.2 ?
    H8A1 C9B H9B1 . . 70.4 ?
    H9A2 C9B H9B1 . . 136.1 ?
    C10B C9B H9B2 . . 109.3 ?
    C8B C9B H9B2 . . 108.6 ?
    H8A1 C9B H9B2 . . 99.8 ?
    H9B1 C9B H9B2 . . 108.1 ?
    C10B C9B H10D . . 56.9 ?
    C8B C9B H10D . . 134.7 ?
    H8A1 C9B H10D . . 119.1 ?
    H9A2 C9B H10D . . 119.1 ?
    H9B1 C9B H10D . . 53.3 ?
    H9B2 C9B H10D . . 116.7 ?
    N3A C10A C9A . . 98.2(6) ?
    N3A C10A H10C . . 111.1 ?
    C9A C10A H10C . . 111.2 ?
    N3A C10A H10D . . 115.2 ?
    C9A C10A H10D . . 111.6 ?
    H10C C10A H10D . . 109.3 ?
    N3A C10A H10A . . 82.6 ?
    C9A C10A H10A . . 53 ?
    H10C C10A H10A . . 70.4 ?
    H10D C10A H10A . . 159.5 ?
    N3A C10A H10B . . 119.8 ?
    C9A C10A H10B . . 115.4 ?
    H10D C10A H10B . . 97.5 ?
    H10A C10A H10B . . 80.6 ?
    C9B C10B N3B . . 104.2(7) ?
    C9B C10B H9A1 . . 75.3 ?
    N3B C10B H9A1 . . 114.9 ?
    C9B C10B H10C . . 121.5 ?
    N3B C10B H10C . . 106.9 ?
    H9A1 C10B H10C . . 129.1 ?
    C9B C10B H10D . . 62.4 ?
    N3B C10B H10D . . 78.7 ?
    H9A1 C10B H10D . . 137.7 ?
    H10C C10B H10D . . 76.8 ?
    C9B C10B H10A . . 110.2 ?
    N3B C10B H10A . . 118.6 ?
    H10C C10B H10A . . 96.3 ?
    H10D C10B H10A . . 162.7 ?
    C9B C10B H10B . . 110.2 ?
    N3B C10B H10B . . 104.8 ?
    H9A1 C10B H10B . . 137.3 ?
    H10D C10B H10B . . 63.5 ?
    H10A C10B H10B . . 108.4 ?
loop_
    _geom_torsion_atom_site_label_1
    _geom_torsion_atom_site_label_2
    _geom_torsion_atom_site_label_3
    _geom_torsion_atom_site_label_4
    _geom_torsion_site_symmetry_1
    _geom_torsion_site_symmetry_2
    _geom_torsion_site_symmetry_3
    _geom_torsion_site_symmetry_4
    _geom_torsion
    _geom_torsion_publ_flag
    N1 C1 C2 C3 . . . . 179.79(13) ?
    C6 C1 C2 C3 . . . . 0.59(19) ?
    C1 C2 C3 C4 . . . . 1.0(2) ?
    C2 C3 C4 C5 . . . . -1.51(19) ?
    C2 C3 C4 C7A . . . . 177.68(12) ?
    C3 C4 C5 C6 . . . . 0.38(19) ?
    C7A C4 C5 C6 . . . . -178.81(12) ?
    C4 C5 C6 C1 . . . . 1.3(2) ?
    N1 C1 C6 C5 . . . . 179.09(13) ?
    C2 C1 C6 C5 . . . . -1.7(2) ?
    C8A N2A C7A N3A . . . . -11.2(5) ?
    C8A N2A C7A C4 . . . . 175.9(4) ?
    C10A N3A C7A N2A . . . . 29.8(6) ?
    C10A N3A C7A C4 . . . . -157.3(5) ?
    C3 C4 C7A N2A . . . . 26.62(18) ?
    C5 C4 C7A N2A . . . . -154.22(12) ?
    C3 C4 C7A N3A . . . . -146.3(3) ?
    C5 C4 C7A N3A . . . . 32.9(3) ?
    C7A N2A C8A C9A . . . . 27.2(7) ?
    N2A C8A C9A C10A . . . . -59.5(8) ?
    C7A N3A C10A C9A . . . . -58.3(7) ?
    C8A C9A C10A N3A . . . . 69.8(8) ?
    C8B C9B C10B N3B . . . . -62.7(7) ?
loop_
    _geom_hbond_atom_site_label_D
    _geom_hbond_atom_site_label_H
    _geom_hbond_atom_site_label_A
    _geom_hbond_site_symmetry_A
    _geom_hbond_distance_DH
    _geom_hbond_distance_HA
    _geom_hbond_distance_DA
    _geom_hbond_angle_DHA
    _geom_hbond_publ_flag
    N1 H1NA Cl1 3_656 0.90 2.47 3.3271(16) 160 yes
    N2B H2N Cl1 . 0.90 2.27 3.1126(12) 156 yes
    N3B H3N Cl1 4_556 0.90 2.42 3.250(17) 153 yes
_iucr_refine_instructions_details
;
TITL I in space group P b c n
CELL  1.54184  15.0055   8.0884  17.8088   90.000   90.000   90.000
ZERR     8.00   0.0002   0.0001   0.0003    0.000    0.000    0.000
LATT   1
SYMM  1/2 - X, 1/2 - Y, 1/2 + Z
SYMM  - X,   Y, 1/2 - Z
SYMM  1/2 + X, 1/2 - Y, - Z
SFAC  C    H    CL   N
UNIT  80   112  8    24
MERG   2
eadp c8a c8b
eadp n3b n3a
eadp c10a c10b
exyz c7a c7b
eadp c7a c7b
exyz n2a n2b
eadp n2a n2b
same 0.005 0.005 n2b > N3b
FMAP   2
PLAN   10
ACTA
CONF
BOND   $H
L.S.  10
WGHT    0.064200    0.022400
FVAR       4.58403   0.65295
CL1   3    0.330235    0.240095    0.604116    11.00000    0.03671    0.08768 =
         0.04979    0.00525    0.00414   -0.00153
N1    4    0.731477    0.501429    0.761302    11.00000    0.07473    0.07847 =
         0.05980   -0.00772   -0.01820   -0.01827
AFIX   3
H1NB  2    0.777473    0.572685    0.759333    11.00000   -1.20000
H1NA  2    0.715404    0.453880    0.804931    11.00000   -1.20000
AFIX   0
PART    2
N2A   4    0.487064    0.249009    0.489798   -21.00000    0.03340    0.06561 =
         0.04542   -0.00874    0.00104   -0.00004
AFIX   3
H2NB  2    0.451600    0.269198    0.529579   -21.00000   -1.20000
AFIX   0
PART    1
N2B   4    0.487064    0.249009    0.489798    21.00000    0.03340    0.06561 =
         0.04542   -0.00874    0.00104   -0.00004
AFIX   3
H2N   2    0.451648    0.269129    0.529544    21.00000   -1.20000
AFIX   0
PART    2
N3A   4    0.622659    0.259563    0.431109    21.00000    0.03400    0.06935 =
         0.04613   -0.00587    0.00339    0.00452
AFIX   3
H3M   2    0.681969    0.272220    0.435912    21.00000   -1.20000
AFIX   0
PART    1
N3B   4    0.618127    0.300503    0.427917   -21.00000    0.03400    0.06935 =
         0.04613   -0.00587    0.00339    0.00452
AFIX   3
H3N   2    0.677437    0.313159    0.432720   -21.00000   -1.20000
AFIX   0
PART    0
C1    1    0.693354    0.452718    0.695692    11.00000    0.04306    0.04594 =
         0.05325   -0.00589   -0.00802    0.00335
C2    1    0.617478    0.350563    0.696528    11.00000    0.04335    0.05614 =
         0.04301   -0.00065    0.00121   -0.00045
AFIX  43
H2    2    0.593691    0.316292    0.742168    11.00000   -1.20000
AFIX   0
C3    1    0.578173    0.300927    0.630616    11.00000    0.03496    0.04884 =
         0.04700   -0.00126    0.00093   -0.00292
AFIX  43
H3    2    0.527495    0.234846    0.632348    11.00000   -1.20000
AFIX   0
C4    1    0.612924    0.347884    0.561003    11.00000    0.03218    0.04528 =
         0.04401   -0.00036    0.00002    0.00237
C5    1    0.687972    0.450613    0.560162    11.00000    0.04065    0.05294 =
         0.05145    0.00423    0.00374   -0.00451
AFIX  43
H5    2    0.711981    0.483894    0.514453    11.00000   -1.20000
AFIX   0
C6    1    0.726596    0.502878    0.625765    11.00000    0.03948    0.05078 =
         0.06267   -0.00187   -0.00329   -0.00825
AFIX  43
H6    2    0.775721    0.572852    0.623831    11.00000   -1.20000
AFIX   0
PART    2
C7A   1    0.572505    0.289205    0.491004   -21.00000    0.03538    0.04948 =
         0.04332   -0.00033    0.00078    0.00371
PART    1
C7B   1    0.572505    0.289205    0.491004    21.00000    0.03538    0.04948 =
         0.04332   -0.00033    0.00078    0.00371
PART    2
C8A   1    0.445059    0.200282    0.416707   -21.00000    0.04162    0.05008 =
         0.04543    0.00344   -0.00438   -0.00473
AFIX   3
H8A1  2    0.402644    0.277663    0.395726   -21.00000   -1.20000
H8A2  2    0.412716    0.102146    0.432443   -21.00000   -1.20000
AFIX   0
PART    1
C8B   1    0.442671    0.163671    0.428452    21.00000    0.04162    0.05008 =
         0.04543    0.00344   -0.00438   -0.00473
AFIX   3
H8A   2    0.446008    0.044157    0.431966    21.00000   -1.20000
H8B   2    0.380297    0.195118    0.427647    21.00000   -1.20000
AFIX   0
PART    2
C9A   1    0.513745    0.128665    0.365399   -21.00000    0.05221    0.06053 =
         0.04893   -0.00884   -0.00636    0.00461
AFIX   3
H9A1  2    0.542824    0.026603    0.380151   -21.00000   -1.20000
H9A2  2    0.483175    0.108746    0.318267   -21.00000   -1.20000
AFIX   0
PART    1
C9B   1    0.486040    0.229721    0.356392    21.00000    0.05579    0.07115 =
         0.04527   -0.00363   -0.00765    0.00744
AFIX   3
H9B1  2    0.475044    0.346843    0.349236    21.00000   -1.20000
H9B2  2    0.461053    0.170920    0.313843    21.00000   -1.20000
AFIX   0
PART    2
C10A  1    0.583322    0.260930    0.353866   -21.00000    0.05336    0.07671 =
         0.04246   -0.00716    0.00415    0.00425
AFIX   3
H10C  2    0.626947    0.227339    0.316680   -21.00000   -1.20000
H10D  2    0.556703    0.364948    0.338645   -21.00000   -1.20000
AFIX   0
PART    1
C10B  1    0.586559    0.198241    0.359913    21.00000    0.05336    0.07671 =
         0.04246   -0.00716    0.00415    0.00425
AFIX   3
H10A  2    0.598528    0.080398    0.359299    21.00000   -1.20000
H10B  2    0.615887    0.248172    0.316996    21.00000   -1.20000
PART    0
HKLF    4
REM  I in space group P b c n
REM R1 =  0.0314 for   1760 Fo > 4sig(Fo)  and  0.0395 for all   2244 data
REM    146 parameters refined using      0 restraints
END
WGHT      0.0643      0.0185
REM Highest difference peak  0.180,  deepest hole -0.155,  1-sigma level  0.034
Q1    1   0.6054  0.3158  0.5927  11.00000  0.05    0.18
Q2    1   0.6609  0.3897  0.6942  11.00000  0.05    0.17
Q3    1   0.7182  0.4545  0.6573  11.00000  0.05    0.17
;
