# Supplementary material for: 2-(4-Amino­phen­yl)-3,4,5,6-tetra­hydro­pyrimidin-1-ium chloride
Source: Acta Crystallogr Sect E Struct Rep Online. 2012 Apr 13;68(Pt 5):o1360. doi: 10.1107/S1600536812014493 (PMC3344492; doi:10.1107/S1600536812014493)
Supplement: Supplementary file 2 [file e-68-o1360-Isup2.hkl]

#
# h,k,l, Fc-squared, Fo-squared, sigma(Fo-squared) and status flag
#
data_I
_shelx_title ' I in space group P b c n'
_shelx_refln_list_code          4
_shelx_F_calc_maximum      217.84
_exptl_crystal_F_000       896.00
_reflns_d_resolution_high  0.7937
 
loop_
 _symmetry_equiv_pos_as_xyz
 'x, y, z'
 '-x+1/2, -y+1/2, z+1/2'
 '-x, y, -z+1/2'
 'x+1/2, -y+1/2, -z'
 '-x, -y, -z'
 'x-1/2, y-1/2, -z-1/2'
 'x, -y, z-1/2'
 '-x-1/2, y-1/2, z'
 
_cell_length_a    15.0055
_cell_length_b     8.0884
_cell_length_c    17.8088
_cell_angle_alpha  90.000
_cell_angle_beta   90.000
_cell_angle_gamma  90.000
 
_shelx_F_squared_multiplier     1.000
 
loop_
 _refln_index_h
 _refln_index_k
 _refln_index_l
 _refln_F_squared_calc
 _refln_F_squared_meas
 _refln_F_squared_sigma
 _refln_observed_status
   2   0   0       32.43       48.74      2.91 o
   4   0   0     1498.46     1656.38     16.53 o
   6   0   0      154.79      143.72      8.65 o
   8   0   0      762.71      661.95     16.80 o
  10   0   0     1140.03     1346.24     21.62 o
  12   0   0     1530.42     1552.17     14.06 o
  14   0   0      349.84      379.81      8.23 o
  16   0   0      327.12      317.99      6.91 o
  18   0   0      514.01      539.41      5.81 o
   1   1   0     3166.52     3382.60    158.43 o
   3   1   0    19072.46    19534.43    113.14 o
   5   1   0     1862.07     1839.62     25.11 o
   7   1   0     2620.15     3008.97     88.06 o
   9   1   0     1891.97     1939.51     19.54 o
  11   1   0        9.71        0.88      7.76 o
  13   1   0       92.16       90.30      3.03 o
  15   1   0        0.49        0.40      3.04 o
  17   1   0       66.96       70.90      2.74 o
   0   2   0    47453.01    47588.77    288.29 o
   2   2   0    41800.83    42193.05    193.84 o
   4   2   0    16682.62    17344.49    109.10 o
   6   2   0     3122.84     3091.03    109.45 o
   8   2   0      131.42       59.61      8.25 o
  10   2   0       15.96       24.81      8.60 o
  12   2   0     2657.63     2705.53     19.75 o
  14   2   0       85.94       95.24      2.93 o
  16   2   0       19.34       14.94      2.52 o
  18   2   0      306.96      335.17      4.38 o
   1   3   0      192.26      236.94      2.93 o
   3   3   0      171.35      182.03      4.00 o
   5   3   0    13095.77    14756.75    249.51 o
   7   3   0      887.35      865.30     17.72 o
   9   3   0      188.83      166.37     12.20 o
  11   3   0       65.18       81.98      3.33 o
  13   3   0      159.74      148.54      8.06 o
  15   3   0       90.91       87.45      3.24 o
  17   3   0        0.75        1.10      2.38 o
   0   4   0    22382.88    22955.49    812.32 o
   2   4   0     1978.77     2114.83     13.30 o
   4   4   0      966.74     1067.24     12.64 o
   6   4   0     1488.09     1607.31     73.95 o
   8   4   0      495.71      510.93     17.04 o
  10   4   0       12.43        7.97      3.45 o
  12   4   0     1412.69     1360.35     28.01 o
  14   4   0        2.49        4.34      2.37 o
  16   4   0       12.43       10.28      2.20 o
   1   5   0      218.38      236.59     13.78 o
   3   5   0       73.63       85.50      4.85 o
   5   5   0       60.46       73.42      6.19 o
   7   5   0      870.00      883.70      6.27 o
   9   5   0      524.23      535.97      8.38 o
  11   5   0       72.33       74.47      4.68 o
  13   5   0      150.12      132.32      4.63 o
  15   5   0       17.46       25.59      3.00 o
   0   6   0       56.22       37.97      8.93 o
   2   6   0       24.60       23.40      1.91 o
   4   6   0        6.77        3.43      2.10 o
   6   6   0     2669.49     2544.68     18.74 o
   8   6   0      195.35      190.88      3.21 o
  10   6   0        9.13        8.14      2.63 o
  12   6   0      384.50      364.19      9.95 o
  14   6   0       28.11       34.07      2.96 o
   1   7   0        1.33        0.73      2.16 o
   3   7   0      140.28      133.99      2.46 o
   5   7   0       16.78       17.72      2.05 o
   7   7   0      102.92       99.68      3.64 o
   9   7   0      241.17      205.60      5.92 o
  11   7   0       80.63       59.45      2.44 o
  13   7   0        0.54        1.62      2.15 o
   0   8   0      129.76      123.72      3.67 o
   2   8   0       35.48       38.50      2.20 o
   4   8   0       54.37       51.79      2.59 o
   6   8   0      139.89      149.11      3.68 o
   8   8   0      281.77      274.23     14.29 o
  10   8   0        8.08        5.01      1.64 o
   1   9   0        7.35        7.66      2.46 o
   3   9   0       77.92       74.90      2.73 o
   5   9   0       37.98       41.64      3.31 o
   7   9   0       78.08       74.71      2.77 o
   2  10   0        3.28        1.95      1.69 o
   1   1   1        3.49       14.34      0.72 o
   2   1   1     3156.03     2904.39     21.31 o
   3   1   1    14479.98    14801.37     66.34 o
   4   1   1     7852.49     8406.73    100.53 o
   5   1   1      347.23      262.51      3.98 o
   6   1   1     5294.03     5439.47     81.82 o
   7   1   1       26.59       27.75      2.73 o
   8   1   1     9943.77    10515.48     81.99 o
   9   1   1     1090.29      983.04     14.60 o
  10   1   1      589.32      492.09     11.79 o
  11   1   1      429.47      404.01     10.65 o
  12   1   1       48.76       41.01      1.75 o
  13   1   1        0.57        1.15      1.66 o
  14   1   1      851.82      836.06      6.80 o
  15   1   1      293.08      303.71      5.72 o
  16   1   1      310.36      330.05      3.42 o
  17   1   1      115.94      130.61      2.19 o
  18   1   1        0.29       -0.69      1.74 o
   0   2   1    11854.67    11837.98    277.63 o
   1   2   1     7150.01     7463.97     70.17 o
   2   2   1      991.22     1081.65     37.23 o
   3   2   1     4795.98     4934.09     32.80 o
   4   2   1      793.35      790.55      6.64 o
   5   2   1       12.82       12.18      1.76 o
   6   2   1      325.74      321.85      5.21 o
   7   2   1        1.25        6.82      3.91 o
   8   2   1        0.20        0.99      5.10 o
   9   2   1      213.64      221.51     14.67 o
  10   2   1      267.11      276.24      8.57 o
  11   2   1        4.13        4.63      1.97 o
  12   2   1       25.01       24.45      1.74 o
  13   2   1        8.63        6.92      1.65 o
  14   2   1       11.24       10.62      1.63 o
  15   2   1      188.46      186.88      2.54 o
  16   2   1       69.60       71.46      2.02 o
  17   2   1        8.11        6.92      2.25 o
  18   2   1        2.47        1.53      2.10 o
   1   3   1      130.16      135.10      2.01 o
   2   3   1      989.91     1021.29     14.64 o
   3   3   1       98.64      118.52      3.43 o
   4   3   1     6738.36     7343.81     16.90 o
   5   3   1      175.92      185.05      3.25 o
   6   3   1     1420.72     1467.56     16.18 o
   7   3   1      130.62      155.71      7.15 o
   8   3   1     2861.03     2918.73    129.15 o
   9   3   1     1390.99     1296.11     14.67 o
  10   3   1      238.07      207.44      3.98 o
  11   3   1       65.57       75.22      2.34 o
  12   3   1      771.73      746.51      7.15 o
  13   3   1      265.12      247.95      3.33 o
  14   3   1      292.48      293.84      3.39 o
  15   3   1      288.38      280.02      4.51 o
  16   3   1      192.13      195.78      3.57 o
  17   3   1       17.50       25.66      2.71 o
  18   3   1       35.24       33.70      1.22 o
   0   4   1      159.16      137.83      4.71 o
   1   4   1      610.47      635.79      5.22 o
   2   4   1     1403.36     1521.25     17.03 o
   3   4   1     3031.39     3530.16     28.11 o
   4   4   1       96.39      110.25      3.89 o
   5   4   1      140.03      144.65      5.36 o
   6   4   1     1122.94     1133.27     57.78 o
   7   4   1      201.78      214.64      8.36 o
   8   4   1      118.43      111.60      7.22 o
   9   4   1        9.65        6.83      2.40 o
  10   4   1        1.45       -0.26      2.42 o
  11   4   1      131.22      129.57      3.88 o
  12   4   1        0.10        1.93      1.94 o
  13   4   1       15.05       11.48      1.93 o
  14   4   1       57.93       55.35      2.02 o
  15   4   1        0.26        1.20      1.68 o
  16   4   1       11.85        9.23      2.25 o
  17   4   1        3.00        2.14      1.35 o
   1   5   1        0.60        2.43      3.52 o
   2   5   1      255.21      287.11      6.95 o
   3   5   1      530.55      587.69      9.68 o
   4   5   1      124.68      117.01      4.66 o
   5   5   1     1697.13     1817.94     19.41 o
   6   5   1       98.36      102.26      5.75 o
   7   5   1       44.31       46.30      2.68 o
   8   5   1      428.17      418.61      7.68 o
   9   5   1     1029.72      931.29      7.36 o
  10   5   1        8.18        6.49      2.54 o
  11   5   1      196.28      182.88      3.95 o
  12   5   1      139.83      153.86      6.53 o
  13   5   1        4.72        7.32      2.25 o
  14   5   1      371.72      390.42      7.87 o
  15   5   1       24.34       20.23      2.15 o
  16   5   1       78.07       77.11      1.97 o
   0   6   1       56.79       75.78      9.94 o
   1   6   1      555.00      601.39     12.47 o
   2   6   1        0.05        0.91      1.35 o
   3   6   1       84.72       85.30      1.99 o
   4   6   1       67.03       73.02      1.79 o
   5   6   1        4.88        5.33      1.58 o
   6   6   1       32.38       40.23      2.49 o
   7   6   1      295.99      271.95      3.43 o
   8   6   1      223.29      196.09      2.35 o
   9   6   1      167.39      155.75      2.66 o
  10   6   1       21.83       24.76      1.92 o
  11   6   1       88.10       82.98      2.14 o
  12   6   1       15.28       12.98      1.99 o
  13   6   1        9.46        8.13      1.74 o
  14   6   1        7.31        6.85      1.88 o
  15   6   1        0.78        0.77      1.23 o
   1   7   1       15.51       15.16      1.47 o
   2   7   1      328.34      311.42      2.85 o
   3   7   1        8.86        8.28      1.34 o
   4   7   1      211.77      203.44      2.80 o
   5   7   1        5.51        4.98      1.53 o
   6   7   1       25.77       27.45      1.66 o
   7   7   1        8.37        7.05      2.04 o
   8   7   1       33.93       41.99      4.45 o
   9   7   1       98.68      106.36      2.70 o
  10   7   1       96.96       88.29      1.99 o
  11   7   1        7.58        5.23      1.67 o
  12   7   1      122.95      126.47      2.08 o
  13   7   1       18.47       18.92      1.62 o
   0   8   1      146.34      140.87      2.68 o
   1   8   1        0.24        1.14      1.52 o
   2   8   1       32.11       32.66      1.66 o
   3   8   1        3.42        4.35      1.50 o
   4   8   1       48.44       48.97      1.92 o
   5   8   1        6.74        6.73      1.46 o
   6   8   1       11.77       15.31      1.74 o
   7   8   1       13.51       16.14      1.81 o
   8   8   1        0.16        0.48      1.56 o
   9   8   1        1.39        1.87      1.39 o
  10   8   1        1.70        1.50      1.14 o
  11   8   1       66.73       53.15      3.94 o
   1   9   1        3.83        3.86      1.67 o
   2   9   1        7.31        5.28      1.61 o
   3   9   1       60.97       59.92      1.85 o
   4   9   1        1.68       -0.53      2.12 o
   5   9   1        0.18       -0.77      1.95 o
   6   9   1       26.03       25.62      1.98 o
   7   9   1        7.20        7.59      1.50 o
   8   9   1        4.04        5.64      1.80 o
   0  10   1        2.37        2.83      1.93 o
   1  10   1        4.65        3.74      1.31 o
   2  10   1        0.70        0.69      1.19 o
   3  10   1        0.62        0.39      1.56 o
   0   0   2    11251.06    10410.43     78.17 o
   1   0   2       20.85       23.73      1.59 o
   2   0   2    13248.87    12413.92    115.59 o
   3   0   2        1.57        1.22      1.39 o
   4   0   2     1801.12     1813.47     15.10 o
   5   0   2    15470.61    15252.02    108.65 o
   6   0   2     1983.59     2023.83     18.86 o
   7   0   2     1620.00     1437.30     13.78 o
   8   0   2      449.21      390.18     18.67 o
   9   0   2        2.87       12.11      4.55 o
  10   0   2        3.41        5.74      5.32 o
  11   0   2     1793.84     1918.87     26.91 o
  12   0   2      187.71      194.94      8.05 o
  13   0   2     1448.26     1414.72      9.88 o
  14   0   2        2.22        3.52      3.29 o
  15   0   2        9.03        7.12      3.18 o
  16   0   2      131.04      127.93      3.73 o
  17   0   2      277.14      321.27      4.24 o
  18   0   2       85.21       81.12      3.10 o
   1   1   2       34.05       36.90      1.27 o
   2   1   2     5664.23     5688.63     41.21 o
   3   1   2      115.30      126.07      3.67 o
   4   1   2     2138.96     2144.48     18.63 o
   5   1   2      313.64      320.62      4.78 o
   6   1   2      203.78      230.06      4.15 o
   7   1   2      279.07      280.85      4.90 o
   8   1   2      588.73      636.67      8.51 o
   9   1   2       76.09       77.37      5.57 o
  10   1   2        5.32        3.71      6.15 o
  11   1   2      156.49      160.57      4.46 o
  12   1   2      134.99      128.14      2.13 o
  13   1   2       16.64       14.99      1.76 o
  14   1   2        7.47        7.19      1.86 o
  15   1   2        2.77        2.79      1.75 o
  16   1   2        4.44        3.34      1.92 o
  17   1   2        1.07        1.13      1.81 o
  18   1   2       29.33       28.51      3.95 o
   0   2   2    26368.94    25347.09    179.20 o
   1   2   2    23899.75    24207.68    116.49 o
   2   2   2        0.43        0.85      1.47 o
   3   2   2     2591.20     2594.06     21.21 o
   4   2   2      949.72      937.08      9.30 o
   5   2   2     7261.54     7074.75     21.92 o
   6   2   2       11.92       11.06      2.39 o
   7   2   2     1855.02     1854.59     26.31 o
   8   2   2       67.26       77.07      6.11 o
   9   2   2      460.89      481.53     14.85 o
  10   2   2        0.84        4.71      5.71 o
  11   2   2      420.86      417.76      3.99 o
  12   2   2      104.97      102.52      2.09 o
  13   2   2      727.41      717.49      4.03 o
  14   2   2        8.53        7.80      1.80 o
  15   2   2      163.14      162.38      2.44 o
  16   2   2       51.36       48.49      2.32 o
  17   2   2      188.03      203.12      3.40 o
  18   2   2       47.86       49.53      2.55 o
   1   3   2      100.90      115.17      3.09 o
   2   3   2      515.35      533.74      7.40 o
   3   3   2       50.14       49.80      5.35 o
   4   3   2      673.13      708.07      9.10 o
   5   3   2        6.92        2.38      2.53 o
   6   3   2     1796.44     2019.50     15.85 o
   7   3   2      234.70      256.88     12.16 o
   8   3   2       17.41       23.19      6.07 o
   9   3   2      276.69      255.23      9.62 o
  10   3   2      136.05      150.13      2.98 o
  11   3   2        8.17        4.01      1.90 o
  12   3   2      118.01      114.30      2.73 o
  13   3   2       31.24       39.63      2.25 o
  14   3   2       85.84       92.62      2.50 o
  15   3   2        0.04        0.36      2.03 o
  16   3   2        1.64        1.58      1.73 o
  17   3   2        0.68        1.80      2.38 o
   0   4   2     1180.74     1178.25     11.27 o
   1   4   2     2279.36     2285.27     13.02 o
   2   4   2     1229.20     1381.50     13.14 o
   3   4   2     1372.34     1518.17     14.33 o
   4   4   2      152.30      157.98      4.99 o
   5   4   2     3371.72     3470.65     28.91 o
   6   4   2      933.44      959.09     18.92 o
   7   4   2      161.76      133.76     12.79 o
   8   4   2        0.38        1.69      5.84 o
   9   4   2       25.49       24.35      3.13 o
  10   4   2       24.50       23.67      2.49 o
  11   4   2      247.02      269.23      5.10 o
  12   4   2       66.77       64.98      2.30 o
  13   4   2      251.65      265.24      4.92 o
  14   4   2        0.21        0.95      1.97 o
  15   4   2      305.74      308.35      3.31 o
  16   4   2       26.24       23.48      2.41 o
  17   4   2      115.82      125.41      1.84 o
   1   5   2       60.23       64.23      5.43 o
   2   5   2      253.99      267.37      8.04 o
   3   5   2       24.55       21.40      3.22 o
   4   5   2      109.48      125.65      5.90 o
   5   5   2      252.75      292.22      8.53 o
   6   5   2       43.01       46.85      5.16 o
   7   5   2        0.91       -0.02      1.99 o
   8   5   2      169.62      168.82      3.04 o
   9   5   2        7.36        7.37      2.25 o
  10   5   2      163.22      161.58      3.81 o
  11   5   2       25.94       24.99      2.68 o
  12   5   2       29.61       20.75      2.57 o
  13   5   2        0.20       -0.85      3.38 o
  14   5   2      184.34      182.90      3.34 o
  15   5   2       27.03       28.37      1.98 o
  16   5   2        2.07        4.13      1.28 o
   0   6   2      553.74      602.10     17.34 o
   1   6   2     1533.03     1506.14     19.49 o
   2   6   2       13.27       15.89      1.44 o
   3   6   2      134.78      136.24      1.64 o
   4   6   2       82.54       82.56      1.87 o
   5   6   2      162.11      148.62      2.39 o
   6   6   2       80.42       81.65      2.20 o
   7   6   2       10.25       12.55      1.89 o
   8   6   2       67.45       66.27      1.83 o
   9   6   2        3.08        4.17      1.68 o
  10   6   2        2.83        3.02      1.76 o
  11   6   2       93.96       89.26      2.56 o
  12   6   2       25.23       21.36      1.97 o
  13   6   2       28.09       36.69      1.87 o
  14   6   2        0.10        1.20      1.78 o
  15   6   2       46.17       54.10      1.48 o
   1   7   2       61.50       54.91      1.62 o
   2   7   2        1.22        2.41      1.30 o
   3   7   2        0.68        0.87      1.32 o
   4   7   2       23.80       23.80      1.40 o
   5   7   2       12.71       13.24      1.54 o
   6   7   2       41.93       41.59      2.03 o
   7   7   2       55.69       53.26      2.49 o
   8   7   2       30.55       27.75      2.96 o
   9   7   2        1.34        2.69      2.08 o
  10   7   2      457.56      452.17      4.45 o
  11   7   2       12.80       12.37      1.67 o
  12   7   2        0.22        0.01      1.48 o
  13   7   2       14.48       10.83      1.22 o
   0   8   2        1.33        1.62      2.34 o
   1   8   2      110.48      103.70      2.05 o
   2   8   2        9.90       10.71      1.66 o
   3   8   2       31.18       27.57      1.66 o
   4   8   2        0.01       -0.66      1.71 o
   5   8   2       47.13       47.89      2.08 o
   6   8   2       79.87       77.69      1.96 o
   7   8   2      191.65      193.25      3.81 o
   8   8   2        4.12        5.52      1.54 o
   9   8   2       65.74       65.54      1.66 o
  10   8   2       10.52        9.70      1.48 o
  11   8   2       37.22       24.99      1.88 o
   1   9   2       12.80        9.25      1.65 o
   2   9   2        3.27        1.73      1.61 o
   3   9   2        5.78        4.86      1.79 o
   4   9   2        0.12        0.34      2.05 o
   5   9   2        6.39        7.36      1.92 o
   6   9   2        9.04        7.56      1.75 o
   7   9   2        5.98        4.67      1.35 o
   8   9   2        1.03        1.21      1.84 o
   0  10   2        4.81        6.16      1.90 o
   1  10   2        0.32        1.22      1.79 o
   2  10   2        0.02        0.86      1.69 o
   3  10   2        2.36        1.56      1.59 o
   1   1   3      916.78      775.71      5.76 o
   2   1   3       50.86       52.00      1.50 o
   3   1   3     9988.28    10185.34     77.58 o
   4   1   3     3917.57     3743.58     20.00 o
   5   1   3     3782.85     3823.20     20.76 o
   6   1   3        3.57        5.15      2.36 o
   7   1   3      181.09      164.17      4.11 o
   8   1   3      552.98      518.66     14.69 o
   9   1   3     3448.28     3297.30     24.57 o
  10   1   3      482.85      467.52      9.62 o
  11   1   3     1422.50     1382.65     20.30 o
  12   1   3       80.26       80.88      2.06 o
  13   1   3      177.01      189.36      2.80 o
  14   1   3        3.57        3.08      1.85 o
  15   1   3      991.90      987.05      5.66 o
  16   1   3      269.81      264.84      3.08 o
  17   1   3       67.69       72.80      2.24 o
  18   1   3        0.12       -0.98      1.44 o
   0   2   3     1714.22     1750.35     12.66 o
   1   2   3       10.04       10.38      1.20 o
   2   2   3     1278.19     1191.81     14.78 o
   3   2   3       20.09       19.60      4.87 o
   4   2   3       31.17       21.96      1.51 o
   5   2   3      233.55      237.66      4.37 o
   6   2   3      483.27      481.91      8.83 o
   7   2   3        1.30        1.76      3.91 o
   8   2   3      162.01      148.51      5.98 o
   9   2   3        2.91        4.39      5.82 o
  10   2   3        8.28        9.73      5.80 o
  11   2   3       14.33       17.39      2.01 o
  12   2   3        3.34        3.46      1.54 o
  13   2   3        0.36        0.09      1.63 o
  14   2   3        3.29        3.33      1.79 o
  15   2   3        8.24       10.05      1.66 o
  16   2   3        9.99       10.96      1.67 o
  17   2   3        0.03        0.47      3.21 o
  18   2   3        0.54        0.15      1.99 o
   1   3   3       13.54        9.59      2.15 o
   2   3   3      614.63      672.82     13.75 o
   3   3   3     1961.96     1983.15     20.69 o
   4   3   3     1249.00     1184.00     11.53 o
   5   3   3     1490.09     1442.78     57.22 o
   6   3   3        5.42        4.97      2.53 o
   7   3   3       53.60       54.98      6.85 o
   8   3   3      130.64      114.69      8.41 o
   9   3   3     2390.30     2301.54     41.98 o
  10   3   3      235.54      238.51      3.35 o
  11   3   3      443.92      419.66      5.14 o
  12   3   3        8.54        8.01      2.08 o
  13   3   3      206.24      208.27      3.11 o
  14   3   3       22.48       19.45      2.40 o
  15   3   3      454.92      477.06      4.36 o
  16   3   3      101.94       98.61      2.85 o
  17   3   3       35.12       40.06      2.68 o
   0   4   3        0.86        1.31      2.54 o
   1   4   3        0.84        3.18      2.86 o
   2   4   3      713.98      761.61     10.13 o
   3   4   3       25.34       22.45      3.38 o
   4   4   3       93.03       81.98      4.20 o
   5   4   3       22.94       33.17      3.32 o
   6   4   3      799.05      832.45     18.17 o
   7   4   3        0.04       -2.44      5.67 o
   8   4   3       16.55       18.44      6.31 o
   9   4   3       67.23       68.29      3.57 o
  10   4   3        4.72        2.21      2.91 o
  11   4   3        0.04        0.13      1.89 o
  12   4   3        3.71        3.26      1.90 o
  13   4   3       13.90       13.13      2.15 o
  14   4   3       47.60       47.63      2.22 o
  15   4   3        0.89        0.53      2.07 o
  16   4   3        0.10       -0.32      1.36 o
  17   4   3        7.25        6.15      1.08 o
   1   5   3      106.75       85.54      5.63 o
   2   5   3      216.74      208.35      7.58 o
   3   5   3      801.99      805.36      9.71 o
   4   5   3       77.26       70.17      4.73 o
   5   5   3      788.35      843.57     10.59 o
   6   5   3       65.97       74.06      4.59 o
   7   5   3        1.09        2.00      2.04 o
   8   5   3       32.53       30.24      2.64 o
   9   5   3     1291.73     1210.99      9.07 o
  10   5   3       75.67       75.80      3.30 o
  11   5   3      147.80      150.86      3.69 o
  12   5   3       34.53       30.87      4.03 o
  13   5   3       37.86       34.16      2.12 o
  14   5   3        0.20        1.50      1.73 o
  15   5   3      113.18      110.03      1.97 o
  16   5   3       60.80       59.62      1.46 o
   0   6   3       40.01       36.11      2.06 o
   1   6   3        0.15        1.04      1.15 o
   2   6   3       53.86       55.48      1.41 o
   3   6   3       50.74       57.81      1.50 o
   4   6   3       43.91       41.15      1.54 o
   5   6   3        7.07        9.18      1.57 o
   6   6   3       91.79       97.25      2.70 o
   7   6   3       75.75       70.44      2.13 o
   8   6   3       54.07       52.07      2.00 o
   9   6   3        0.17        0.19      1.99 o
  10   6   3        1.26        0.79      1.89 o
  11   6   3       10.00       10.97      2.03 o
  12   6   3        0.27        0.98      1.84 o
  13   6   3       17.09       17.98      1.71 o
  14   6   3       18.92       16.65      1.69 o
   1   7   3       17.44       16.74      1.59 o
   2   7   3       79.29       79.32      1.55 o
   3   7   3      108.16       99.74      1.68 o
   4   7   3       43.35       44.49      1.60 o
   5   7   3       51.08       53.01      1.76 o
   6   7   3        0.03        0.52      1.62 o
   7   7   3        0.13        0.77      1.73 o
   8   7   3        0.56        1.49      1.79 o
   9   7   3      232.98      243.84      3.99 o
  10   7   3       68.65       73.66      2.19 o
  11   7   3        2.14        2.63      1.56 o
  12   7   3        2.18        2.26      1.79 o
  13   7   3        4.02        3.56      1.03 o
   0   8   3      111.51      107.08      2.84 o
   1   8   3        4.11        2.32      1.61 o
   2   8   3        2.99        3.70      1.58 o
   3   8   3        5.07        5.45      1.53 o
   4   8   3       39.46       39.48      1.84 o
   5   8   3        0.32        0.85      1.81 o
   6   8   3       15.61       20.50      1.68 o
   7   8   3        4.53        6.44      1.51 o
   8   8   3        2.47        3.94      1.44 o
   9   8   3        6.69        4.77      1.66 o
  10   8   3        1.03        0.18      2.31 o
  11   8   3        0.11        0.86      1.66 o
   1   9   3        2.93        3.29      1.32 o
   2   9   3        1.47        3.30      1.40 o
   3   9   3       44.62       45.29      2.57 o
   4   9   3        2.43        0.62      1.93 o
   5   9   3        2.89        3.32      1.75 o
   6   9   3        2.14        1.05      1.47 o
   7   9   3        2.65        2.78      2.43 o
   8   9   3        1.04        1.10      1.80 o
   0  10   3       19.44       18.19      1.84 o
   1  10   3        0.11        0.84      1.61 o
   2  10   3        0.42        0.58      1.58 o
   0   0   4    15335.80    15140.95    133.73 o
   1   0   4     1913.96     1911.75     14.50 o
   2   0   4      171.13      157.69      4.80 o
   3   0   4        0.02        0.09      3.47 o
   4   0   4     4305.08     4386.30     14.26 o
   5   0   4     6294.76     6430.19     29.73 o
   6   0   4     1643.10     1593.63     11.15 o
   7   0   4      295.98      271.60      7.20 o
   8   0   4     1997.58     1994.33     23.98 o
   9   0   4       46.67       42.60      7.46 o
  10   0   4      162.56      176.26     15.75 o
  11   0   4        2.74        4.35      2.82 o
  12   0   4     1255.24     1187.83      8.83 o
  13   0   4      154.30      169.26      6.06 o
  14   0   4      285.51      263.00     11.51 o
  15   0   4       36.40       36.18      3.22 o
  16   0   4      210.20      219.90      4.50 o
  17   0   4        0.58        3.91      3.45 o
  18   0   4      212.35      219.89      3.88 o
   1   1   4     1080.11     1015.86      5.83 o
   2   1   4      204.84      194.19      4.79 o
   3   1   4       34.32       31.09      1.79 o
   4   1   4      761.70      715.67      5.70 o
   5   1   4       71.19       82.45      2.56 o
   6   1   4        5.55        5.81      2.67 o
   7   1   4        0.70        1.03      2.67 o
   8   1   4        0.77       -0.48      2.83 o
   9   1   4        4.20        5.78      4.30 o
  10   1   4        0.02        2.77      5.09 o
  11   1   4       33.00       33.69      1.86 o
  12   1   4       17.56       15.61      1.85 o
  13   1   4        9.97        9.29      1.88 o
  14   1   4       47.83       42.71      2.01 o
  15   1   4        1.22        2.31      1.68 o
  16   1   4       17.28       16.81      2.31 o
  17   1   4        1.53        0.12      2.17 o
  18   1   4        0.52        0.57      1.31 o
   0   2   4    10857.60    10988.35    130.94 o
   1   2   4     4975.47     4835.30     23.74 o
   2   2   4     3505.57     3463.79     38.18 o
   3   2   4       21.84       21.37      1.83 o
   4   2   4     2413.78     2505.84     21.87 o
   5   2   4     2020.76     2152.84     15.94 o
   6   2   4      980.88      818.65     11.36 o
   7   2   4      256.41      219.87      6.34 o
   8   2   4     1420.92     1354.24     13.86 o
   9   2   4       15.54       15.77      5.32 o
  10   2   4      159.61      161.91      9.01 o
  11   2   4       50.30       47.20      1.91 o
  12   2   4     1060.89     1028.20      8.83 o
  13   2   4      202.43      224.42      2.88 o
  14   2   4      544.02      547.21      4.47 o
  15   2   4       86.71       88.65      2.36 o
  16   2   4       27.69       26.45      1.69 o
  17   2   4        7.96        9.11      3.07 o
  18   2   4       55.06       60.39      2.38 o
   1   3   4      737.98      762.17      7.25 o
   2   3   4      772.35      742.69      7.02 o
   3   3   4        4.22        5.33      5.26 o
   4   3   4      387.14      382.98      7.23 o
   5   3   4        0.21        2.05      3.31 o
   6   3   4       27.58       24.50      4.97 o
   7   3   4        5.77        6.80      5.91 o
   8   3   4       21.83       14.07      5.74 o
   9   3   4       12.63        8.92      6.15 o
  10   3   4        3.56        3.69      2.11 o
  11   3   4        0.16        0.00      2.11 o
  12   3   4      102.11       91.26      2.50 o
  13   3   4       17.09       19.05      2.42 o
  14   3   4       48.39       53.96      3.03 o
  15   3   4       17.31       20.26      2.12 o
  16   3   4        0.40       -0.17      2.04 o
  17   3   4       16.08       14.49      2.39 o
   0   4   4      916.06      929.42     11.60 o
   1   4   4      758.62      770.02     26.41 o
   2   4   4     1217.41     1245.26     21.52 o
   3   4   4      198.69      206.57      6.27 o
   4   4   4     1707.43     1787.77     13.76 o
   5   4   4      429.53      415.18      8.61 o
   6   4   4      511.09      525.91      9.06 o
   7   4   4      191.31      181.02      8.40 o
   8   4   4      480.04      476.72      8.15 o
   9   4   4        5.79        4.88      2.57 o
  10   4   4       59.15       60.10      3.70 o
  11   4   4       18.94       16.83      1.96 o
  12   4   4      218.79      226.25      5.91 o
  13   4   4       38.64       38.28      2.86 o
  14   4   4      195.04      204.80      6.58 o
  15   4   4       66.14       66.29      2.61 o
  16   4   4       65.17       63.25      2.42 o
   1   5   4      135.37      134.45      6.32 o
   2   5   4       96.06       89.04      4.30 o
   3   5   4       13.04       10.84      3.67 o
   4   5   4      261.64      262.49      6.52 o
   5   5   4        4.07        4.12      4.04 o
   6   5   4        4.50        8.19      2.79 o
   7   5   4        0.19        0.28      1.69 o
   8   5   4       27.64       24.89      2.76 o
   9   5   4      149.93      140.97      3.91 o
  10   5   4        0.35        1.17      2.93 o
  11   5   4       14.48       14.78      4.00 o
  12   5   4       14.95       18.29      2.15 o
  13   5   4        0.23        1.03      1.86 o
  14   5   4       57.60       64.08      2.01 o
  15   5   4        1.87        2.79      1.29 o
   0   6   4      118.77      104.31      2.35 o
   1   6   4      285.91      277.23      3.10 o
   2   6   4      368.25      366.54      2.24 o
   3   6   4       38.01       41.26      1.41 o
   4   6   4      262.60      259.64      2.33 o
   5   6   4       20.78       19.68      1.54 o
   6   6   4      214.53      211.01      2.64 o
   7   6   4       44.64       41.78      2.25 o
   8   6   4       47.16       50.14      1.97 o
   9   6   4        0.33        0.12      1.85 o
  10   6   4       30.74       26.26      1.93 o
  11   6   4       19.98       19.49      2.02 o
  12   6   4       76.96       78.02      2.17 o
  13   6   4        6.62        7.03      1.55 o
  14   6   4      113.80      120.78      2.63 o
   1   7   4       34.48       30.16      1.65 o
   2   7   4        8.08        5.08      1.50 o
   3   7   4       24.25       28.01      1.41 o
   4   7   4       26.00       26.18      1.47 o
   5   7   4       37.79       37.13      1.63 o
   6   7   4       13.28       13.27      1.61 o
   7   7   4        9.89        9.07      1.73 o
   8   7   4       54.85       55.07      2.19 o
   9   7   4       30.65       35.14      2.10 o
  10   7   4        9.43       11.12      2.04 o
  11   7   4        0.55        1.36      1.47 o
  12   7   4        0.25        1.04      1.60 o
  13   7   4       13.16        9.77      1.71 o
   0   8   4       27.22       28.29      2.34 o
   1   8   4       20.39       16.94      1.62 o
   2   8   4      106.58      109.51      2.01 o
   3   8   4        6.08        4.74      1.56 o
   4   8   4        5.32        5.02      1.83 o
   5   8   4       13.41       10.06      1.78 o
   6   8   4       76.99       81.01      2.30 o
   7   8   4       14.53       15.88      2.49 o
   8   8   4       16.88       17.91      3.28 o
   9   8   4        0.11        1.81      2.73 o
  10   8   4        3.41        4.55      2.40 o
  11   8   4        6.40        6.43      1.66 o
   1   9   4        9.51        9.60      1.24 o
   2   9   4        0.21        2.30      1.50 o
   3   9   4        1.93        2.03      1.41 o
   4   9   4        2.09        2.61      1.54 o
   5   9   4        0.21        0.56      1.50 o
   6   9   4       15.75       14.71      2.76 o
   7   9   4        4.30        3.92      2.20 o
   8   9   4        5.60        4.15      1.61 o
   1   1   5       97.57       87.45      2.03 o
   2   1   5     8051.44     7952.76     59.35 o
   3   1   5      313.13      273.69      3.38 o
   4   1   5     4699.63     4698.38     14.82 o
   5   1   5       76.26       77.35      2.89 o
   6   1   5      156.24      166.75      3.55 o
   7   1   5       10.60        9.20      2.83 o
   8   1   5     1224.17     1235.39     16.64 o
   9   1   5      420.42      352.03     13.01 o
  10   1   5     3899.40     3670.18     31.40 o
  11   1   5      139.76      129.84      2.55 o
  12   1   5       61.89       69.10      2.54 o
  13   1   5       38.70       40.61      2.18 o
  14   1   5       51.81       50.06      2.05 o
  15   1   5       39.26       42.36      2.13 o
  16   1   5      771.73      818.67      6.80 o
  17   1   5       26.30       28.88      2.36 o
  18   1   5       11.86       11.13      2.14 o
   0   2   5       82.58       92.36      4.58 o
   1   2   5       46.49       56.95      2.91 o
   2   2   5      188.21      212.37      4.40 o
   3   2   5        4.24        5.74      2.11 o
   4   2   5      109.17      132.64      3.68 o
   5   2   5        2.94        3.51      1.95 o
   6   2   5        3.12        2.39      4.33 o
   7   2   5      103.86       99.72      4.13 o
   8   2   5       16.53       14.35      4.71 o
   9   2   5        8.74        7.33      4.97 o
  10   2   5        3.98        8.28      2.11 o
  11   2   5      152.12      137.15      2.60 o
  12   2   5      127.58      129.89      4.23 o
  13   2   5        2.76        2.79      1.74 o
  14   2   5      109.07      119.61      2.67 o
  15   2   5        3.33        4.81      1.81 o
  16   2   5       23.65       24.10      1.86 o
  17   2   5       24.20       27.44      3.32 o
  18   2   5       38.58       38.48      1.97 o
   1   3   5      861.12      876.78     29.51 o
   2   3   5     1232.79     1155.94      9.40 o
   3   3   5      835.64      775.75     14.32 o
   4   3   5     1924.48     1833.91     22.67 o
   5   3   5        7.18        4.03      3.64 o
   6   3   5       47.74       57.96      8.12 o
   7   3   5       50.69       63.53      8.11 o
   8   3   5      823.83      757.91     14.20 o
   9   3   5        4.75        5.50      3.06 o
  10   3   5     2205.09     2159.13     14.53 o
  11   3   5       13.82       11.54      2.90 o
  12   3   5       69.92       78.84      3.51 o
  13   3   5       38.29       36.01      2.48 o
  14   3   5      244.61      234.90      4.47 o
  15   3   5        7.18       12.69      2.51 o
  16   3   5      440.13      454.65      6.26 o
  17   3   5       44.93       41.00      1.16 o
   0   4   5      632.29      689.70     10.71 o
   1   4   5      519.09      542.52      6.75 o
   2   4   5        1.54       -0.11      4.40 o
   3   4   5       17.53       16.83      4.11 o
   4   4   5        5.43        4.19      3.98 o
   5   4   5       64.74       69.52      5.31 o
   6   4   5        0.27        0.04      4.58 o
   7   4   5      309.26      290.70     19.70 o
   8   4   5       95.79       82.23      3.20 o
   9   4   5       19.39       12.33      2.59 o
  10   4   5       72.03       78.37      3.71 o
  11   4   5        0.36        3.84      2.77 o
  12   4   5      104.36      111.70      4.07 o
  13   4   5        1.83        3.52      2.67 o
  14   4   5       11.06       11.14      2.54 o
  15   4   5       16.46       17.09      1.44 o
  16   4   5        4.52        4.72      0.96 o
   1   5   5       68.84       75.92      6.27 o
   2   5   5      453.95      439.36      9.43 o
   3   5   5       27.57       30.17      3.98 o
   4   5   5     1549.54     1573.36     15.01 o
   5   5   5      132.64      128.20      4.28 o
   6   5   5      141.95      145.00      4.03 o
   7   5   5      168.34      179.84      2.86 o
   8   5   5      142.94      136.83      3.16 o
   9   5   5      158.85      168.44      4.13 o
  10   5   5     1012.05     1099.79      9.05 o
  11   5   5       12.47       12.63      1.94 o
  12   5   5        3.75        4.22      1.95 o
  13   5   5        4.07        2.98      1.73 o
  14   5   5       58.97       52.97      1.78 o
  15   5   5       16.26       16.07      1.22 o
   0   6   5      153.97      154.26      2.68 o
   1   6   5       27.21       28.58      1.53 o
   2   6   5      114.96      118.85      1.74 o
   3   6   5       27.21       25.49      1.46 o
   4   6   5       97.86       95.89      2.14 o
   5   6   5      101.05      111.98      2.14 o
   6   6   5      174.77      169.65      2.58 o
   7   6   5        0.28        0.27      1.99 o
   8   6   5       20.82       21.32      2.02 o
   9   6   5       78.14       75.06      2.31 o
  10   6   5        7.84        8.70      1.81 o
  11   6   5        6.57        7.29      1.65 o
  12   6   5        2.29        2.57      1.63 o
  13   6   5       30.26       31.82      1.55 o
  14   6   5       12.92       10.73      1.01 o
   1   7   5        0.49        0.22      1.50 o
   2   7   5       37.72       38.16      1.63 o
   3   7   5      107.05      113.63      1.94 o
   4   7   5      123.40      129.27      1.81 o
   5   7   5        6.16        6.99      1.60 o
   6   7   5       26.96       24.83      2.20 o
   7   7   5       33.63       34.09      2.39 o
   8   7   5       38.17       33.23      2.00 o
   9   7   5        4.99        2.59      1.77 o
  10   7   5      171.81      176.04      4.49 o
  11   7   5        7.90        8.38      1.37 o
  12   7   5        1.49        1.41      1.05 o
  13   7   5       26.90       25.24      1.71 o
   0   8   5      228.79      226.75      3.30 o
   1   8   5       61.05       64.81      1.77 o
   2   8   5       18.62       18.37      1.57 o
   3   8   5        6.72        9.27      1.50 o
   4   8   5       26.21       23.57      1.88 o
   5   8   5       80.00       84.69      3.97 o
   6   8   5       11.64       10.15      2.58 o
   7   8   5        7.12       10.57      2.43 o
   8   8   5        0.06        0.40      3.17 o
   9   8   5        0.01       -1.14      2.67 o
  10   8   5       10.32       11.54      2.19 o
   1   9   5       19.92       22.30      1.37 o
   2   9   5       35.27       37.76      1.37 o
   3   9   5        0.11        1.14      1.60 o
   4   9   5       52.63       58.20      4.20 o
   5   9   5       11.29       14.41      2.00 o
   6   9   5        0.57       -0.07      2.25 o
   7   9   5        5.16        4.20      1.97 o
   0   0   6     4631.58     4462.30     22.55 o
   1   0   6     4626.14     4471.39     16.22 o
   2   0   6    15248.62    14685.96    164.13 o
   3   0   6     1394.25     1593.98     14.60 o
   4   0   6     3780.51     4153.02     24.92 o
   5   0   6     8063.76     8417.17     28.27 o
   6   0   6      453.47      385.85      6.73 o
   7   0   6     3285.43     3394.39     18.55 o
   8   0   6      298.67      283.49      8.12 o
   9   0   6      437.04      411.61     26.27 o
  10   0   6      871.53      841.38     30.04 o
  11   0   6       13.40       21.46      2.97 o
  12   0   6        6.67        6.06      2.93 o
  13   0   6     1092.54     1079.62     14.79 o
  14   0   6     1235.59     1316.72     19.42 o
  15   0   6      540.44      546.02      8.99 o
  16   0   6       15.38       14.41      4.18 o
  17   0   6       38.33       39.81      3.40 o
  18   0   6      443.35      445.13      4.35 o
   1   1   6       29.27       25.87      2.88 o
   2   1   6      312.06      326.14      3.36 o
   3   1   6      163.96      175.67      3.10 o
   4   1   6      846.85      919.87      6.15 o
   5   1   6       48.30       40.68      2.77 o
   6   1   6      314.68      359.68      5.27 o
   7   1   6       26.93       28.34      2.42 o
   8   1   6       84.60      100.70      3.47 o
   9   1   6      341.38      312.45      8.22 o
  10   1   6       64.11       68.74      2.96 o
  11   1   6        0.24        0.58      1.84 o
  12   1   6      764.62      769.36      5.10 o
  13   1   6        0.96        2.55      1.79 o
  14   1   6      418.16      438.59      5.07 o
  15   1   6       26.96       28.52      3.19 o
  16   1   6        0.14        0.90      2.60 o
  17   1   6        4.65        5.27      1.98 o
  18   1   6        0.02        0.34      1.82 o
   0   2   6       50.76       58.60      3.45 o
   1   2   6     2144.43     2221.31     10.74 o
   2   2   6     2868.22     2970.10     21.50 o
   3   2   6     1064.24     1137.45     27.54 o
   4   2   6     6052.14     6678.34    134.46 o
   5   2   6      279.13      232.51      4.38 o
   6   2   6     1771.55     1656.98     12.23 o
   7   2   6       20.47       10.91      3.78 o
   8   2   6      542.66      528.47      6.69 o
   9   2   6      195.45      198.57      7.22 o
  10   2   6      228.79      209.62      3.01 o
  11   2   6      378.33      347.33      5.09 o
  12   2   6       26.45       22.90      2.57 o
  13   2   6      377.75      364.22      5.56 o
  14   2   6      587.92      611.66      9.83 o
  15   2   6        8.68        8.05      2.09 o
  16   2   6        0.17        0.24      1.95 o
  17   2   6      472.08      511.54      6.26 o
   1   3   6      213.18      206.28      6.81 o
   2   3   6      132.18      132.12      4.13 o
   3   3   6        1.75        3.59      5.60 o
   4   3   6       92.69      118.87      7.74 o
   5   3   6       67.44       61.19      7.65 o
   6   3   6      359.44      346.29     12.51 o
   7   3   6      499.89      526.73     15.57 o
   8   3   6      173.99      160.50     12.05 o
   9   3   6      483.85      485.37      9.17 o
  10   3   6     1690.57     1667.26     10.74 o
  11   3   6       18.77       18.32      2.96 o
  12   3   6       10.16        9.08      2.82 o
  13   3   6      133.75      136.02      3.97 o
  14   3   6        0.19        0.17      2.69 o
  15   3   6        0.09       -0.06      2.39 o
  16   3   6      165.02      171.58      2.96 o
  17   3   6       22.20       23.51      2.06 o
   0   4   6      307.73      275.29      7.71 o
   1   4   6       23.95       35.79      2.98 o
   2   4   6     3041.35     3267.79     27.52 o
   3   4   6      199.36      189.61      8.44 o
   4   4   6      457.06      474.91     10.34 o
   5   4   6      986.44      948.22     23.11 o
   6   4   6      306.69      279.84     12.20 o
   7   4   6     2072.16     1973.80     24.58 o
   8   4   6       53.46       43.86      6.21 o
   9   4   6      215.89      210.27      6.52 o
  10   4   6      208.18      199.85      4.68 o
  11   4   6      458.77      439.19      7.93 o
  12   4   6       41.06       40.34      3.03 o
  13   4   6      328.11      325.59      4.80 o
  14   4   6      274.43      273.31      8.90 o
  15   4   6        0.49        1.61      1.21 o
  16   4   6        2.09       -0.04      1.88 o
   1   5   6      101.35      105.56      6.16 o
   2   5   6      702.67      728.93     11.19 o
   3   5   6        2.27        2.93      3.38 o
   4   5   6        4.10        5.79      3.03 o
   5   5   6        4.41        3.76      1.87 o
   6   5   6       74.04       70.69      2.24 o
   7   5   6       74.96       84.73      2.37 o
   8   5   6      248.62      246.38      6.18 o
   9   5   6      418.73      444.31      5.38 o
  10   5   6       45.75       51.13      2.50 o
  11   5   6       28.33       33.16      2.00 o
  12   5   6      135.75      144.50      3.99 o
  13   5   6       24.25       22.00      1.76 o
  14   5   6       50.79       56.24      1.63 o
  15   5   6        9.87        8.56      2.06 o
   0   6   6       31.68       30.99      2.08 o
   1   6   6      309.26      329.96      4.20 o
   2   6   6      325.26      314.05      2.44 o
   3   6   6      440.34      427.37      5.97 o
   4   6   6      368.07      360.51      2.93 o
   5   6   6        1.99        1.60      2.07 o
   6   6   6      197.89      202.17      4.31 o
   7   6   6      318.15      339.66      4.38 o
   8   6   6      122.51      123.32      2.56 o
   9   6   6       39.60       40.99      2.11 o
  10   6   6        6.29        5.36      1.75 o
  11   6   6      166.18      165.04      2.33 o
  12   6   6       16.45       15.25      1.61 o
  13   6   6       63.19       59.30      1.92 o
  14   6   6       36.44       30.26      1.97 o
   1   7   6       30.42       29.18      1.52 o
   2   7   6      183.55      185.32      2.31 o
   3   7   6       20.58       22.22      1.76 o
   4   7   6      163.37      160.10      2.09 o
   5   7   6        0.63        1.59      1.77 o
   6   7   6      330.81      320.67      3.83 o
   7   7   6       42.12       47.74      2.11 o
   8   7   6        1.72        0.82      1.74 o
   9   7   6       23.05       23.43      1.66 o
  10   7   6       36.16       37.10      1.67 o
  11   7   6        4.17        4.94      1.20 o
  12   7   6        4.04        4.39      1.23 o
   0   8   6       13.03       14.51      2.07 o
   1   8   6        8.25        7.60      1.43 o
   2   8   6       99.48       99.27      1.79 o
   3   8   6      117.98      117.07      2.01 o
   4   8   6       38.35       32.71      2.26 o
   5   8   6       20.91       23.97      2.77 o
   6   8   6        3.63        2.50      2.37 o
   7   8   6        4.68        9.56      2.23 o
   8   8   6       11.61       15.33      1.94 o
   9   8   6        0.86        0.20      2.48 o
  10   8   6        7.33        6.07      1.97 o
   1   9   6        2.16        1.50      1.37 o
   2   9   6      114.32      115.87      2.48 o
   3   9   6       12.37       13.86      2.04 o
   4   9   6       53.66       60.22      4.14 o
   5   9   6        2.70        3.79      2.26 o
   6   9   6        5.34        5.56      2.00 o
   7   9   6        1.04        1.45      1.59 o
   1   1   7     2752.85     2823.94     15.18 o
   2   1   7        4.56        4.58      1.94 o
   3   1   7     2198.39     1976.81     11.18 o
   4   1   7     2376.43     2713.95     14.44 o
   5   1   7     1815.30     1758.61     19.21 o
   6   1   7     1840.94     2110.21     12.23 o
   7   1   7      294.48      291.13      4.33 o
   8   1   7      270.86      249.07      5.76 o
   9   1   7     2637.59     2502.93     18.53 o
  10   1   7     3751.14     3786.06     32.67 o
  11   1   7      969.87      931.41      5.60 o
  12   1   7     1042.95     1079.75      9.37 o
  13   1   7      600.66      640.23      5.52 o
  14   1   7      113.08      112.09      3.67 o
  15   1   7      351.36      345.22      5.17 o
  16   1   7       32.00       29.84      2.73 o
  17   1   7       94.87       90.74      6.31 o
   0   2   7     1221.26     1313.26     11.16 o
   1   2   7     2541.14     2784.78     17.97 o
   2   2   7      719.53      776.51      7.20 o
   3   2   7      744.54      843.93      7.43 o
   4   2   7      239.63      309.82     10.41 o
   5   2   7      226.50      258.03      4.18 o
   6   2   7      173.94      180.10      7.17 o
   7   2   7       13.34        5.74      3.85 o
   8   2   7       24.66       24.66      3.97 o
   9   2   7        3.32        5.94      2.43 o
  10   2   7       79.09       79.09      3.18 o
  11   2   7      468.87      445.32      4.62 o
  12   2   7       71.21       67.06      2.86 o
  13   2   7        1.14        0.63      2.40 o
  14   2   7       96.67       99.30      2.91 o
  15   2   7      296.36      310.93      3.54 o
  16   2   7        8.24        7.23      1.85 o
  17   2   7        7.71       10.98      2.60 o
   1   3   7     3182.36     3370.73     17.52 o
   2   3   7      746.94      949.45      9.69 o
   3   3   7     3815.90     3895.70     30.72 o
   4   3   7       30.40       30.76      6.01 o
   5   3   7     1402.20     1438.48     21.62 o
   6   3   7      184.96      204.78     10.29 o
   7   3   7      158.24      169.36      9.68 o
   8   3   7      418.32      357.18     10.57 o
   9   3   7      768.69      744.19      8.13 o
  10   3   7     1474.13     1536.16     13.94 o
  11   3   7      815.14      787.38     10.63 o
  12   3   7       14.85       12.97      4.32 o
  13   3   7       22.97       22.96      3.00 o
  14   3   7       30.23       32.92      3.96 o
  15   3   7      141.11      144.74      3.26 o
  16   3   7        1.37        1.29      1.66 o
   0   4   7      208.28      244.19      7.79 o
   1   4   7       10.84       13.78      2.96 o
   2   4   7        6.20        4.33      4.55 o
   3   4   7      267.79      278.66     10.11 o
   4   4   7      153.24      157.64      6.13 o
   5   4   7       80.44       78.33      5.36 o
   6   4   7       88.54       88.62      7.90 o
   7   4   7      371.71      341.75     12.86 o
   8   4   7      296.98      286.96      9.63 o
   9   4   7      443.43      437.61      7.74 o
  10   4   7       61.45       62.16      3.68 o
  11   4   7       32.37       34.95      3.36 o
  12   4   7        2.03        1.58      3.82 o
  13   4   7        6.15        6.63      1.59 o
  14   4   7       64.63       72.95      2.01 o
  15   4   7       95.22       98.63      3.83 o
  16   4   7        6.99        4.90      1.68 o
   1   5   7      638.27      657.84     12.20 o
   2   5   7        0.05        0.69      5.22 o
   3   5   7      377.61      367.77      4.87 o
   4   5   7       88.13      101.92      3.85 o
   5   5   7        4.21        6.00      2.52 o
   6   5   7      574.67      563.05      6.07 o
   7   5   7      491.27      497.67     10.40 o
   8   5   7      141.84      161.98      4.29 o
   9   5   7      107.71      117.25      2.88 o
  10   5   7        0.87       -0.52      2.06 o
  11   5   7       80.30       90.65      2.45 o
  12   5   7       34.03       32.81      1.84 o
  13   5   7       20.33       19.67      1.54 o
  14   5   7        2.41        3.43      2.53 o
  15   5   7      153.71      151.77      3.03 o
   0   6   7       39.32       35.04      2.50 o
   1   6   7       48.32       46.82      1.68 o
   2   6   7      285.50      284.71      2.81 o
   3   6   7      260.44      262.98      5.30 o
   4   6   7       27.45       28.02      1.93 o
   5   6   7      156.70      155.00      2.83 o
   6   6   7      344.27      361.60      4.44 o
   7   6   7      138.84      143.64      2.68 o
   8   6   7       75.09       81.23      2.29 o
   9   6   7       19.78       16.40      2.87 o
  10   6   7        5.37        5.41      1.67 o
  11   6   7       23.30       24.57      1.59 o
  12   6   7        0.62        1.48      1.32 o
  13   6   7        0.76       -0.21      2.20 o
  14   6   7       11.79        9.70      1.48 o
   1   7   7      138.73      138.06      2.22 o
   2   7   7        0.42        2.07      1.60 o
   3   7   7      352.09      366.49      4.55 o
   4   7   7      279.90      282.61      3.38 o
   5   7   7      216.30      220.50      4.81 o
   6   7   7        0.55        3.69      1.87 o
   7   7   7       13.62       11.32      1.78 o
   8   7   7        6.38        8.15      1.43 o
   9   7   7       30.97       29.44      1.54 o
  10   7   7        3.62        1.31      1.25 o
  11   7   7       44.68       39.30      2.23 o
  12   7   7       37.43       39.42      2.17 o
   0   8   7       62.93       58.97      2.22 o
   1   8   7       84.35       89.49      2.19 o
   2   8   7        2.21        4.46      1.75 o
   3   8   7      103.83      103.96      4.08 o
   4   8   7        4.44        6.40      2.48 o
   5   8   7       14.81       15.06      2.51 o
   6   8   7       30.56       31.90      2.54 o
   7   8   7        0.01        1.23      1.93 o
   8   8   7        0.11        2.52      1.56 o
   9   8   7       28.60       26.49      2.30 o
  10   8   7       32.19       29.81      1.78 o
   1   9   7        1.21        3.34      1.23 o
   2   9   7      109.85      109.62      3.02 o
   3   9   7        0.32        0.73      1.80 o
   4   9   7       20.94       20.19      2.40 o
   5   9   7       21.24       19.11      3.48 o
   6   9   7        0.23       -0.23      1.58 o
   0   0   8     2634.94     2296.87     19.11 o
   1   0   8     3209.43     3122.89     17.80 o
   2   0   8      257.21      293.83      7.87 o
   3   0   8     1907.43     1932.15     18.55 o
   4   0   8     7148.80     8296.48     27.51 o
   5   0   8     2268.11     2210.98     20.98 o
   6   0   8       20.84       52.55      4.68 o
   7   0   8     1877.16     1707.79     14.66 o
   8   0   8      104.42       95.88      9.03 o
   9   0   8      147.13      154.60      5.88 o
  10   0   8      317.78      333.80      8.77 o
  11   0   8       90.10       90.20      5.42 o
  12   0   8     3880.92     3730.81     22.38 o
  13   0   8      995.79     1033.12     12.28 o
  14   0   8      506.99      550.24      9.32 o
  15   0   8        0.75        2.53      4.13 o
  16   0   8      562.25      583.28      7.68 o
  17   0   8       85.90       91.50      3.30 o
   1   1   8      334.11      343.90      5.48 o
   2   1   8        2.38        2.94      1.83 o
   3   1   8     1212.62     1318.49     12.56 o
   4   1   8       28.66       26.26      2.39 o
   5   1   8       19.34       12.00      2.71 o
   6   1   8       84.36       82.87      4.11 o
   7   1   8      535.59      599.84      7.58 o
   8   1   8       61.99       71.96      5.10 o
   9   1   8        2.35       -0.38      2.98 o
  10   1   8       45.84       42.77      2.87 o
  11   1   8      559.07      550.70      6.53 o
  12   1   8       37.90       46.67      3.62 o
  13   1   8      843.07      859.88     12.75 o
  14   1   8        5.44        4.87      2.28 o
  15   1   8       52.68       52.00      3.24 o
  16   1   8        0.11       -0.85      2.34 o
  17   1   8        0.28        0.14      1.49 o
   0   2   8     2199.90     2181.80     15.24 o
   1   2   8     1013.76      943.51      7.27 o
   2   2   8     1692.11     1979.86     11.93 o
   3   2   8       37.63       38.74      3.58 o
   4   2   8        0.79        2.30      2.66 o
   5   2   8     2871.64     3126.28     17.81 o
   6   2   8     2735.38     2834.64     19.36 o
   7   2   8     2242.60     2244.83     15.78 o
   8   2   8     2897.14     2934.07     19.09 o
   9   2   8       23.87       23.22      2.74 o
  10   2   8      242.76      233.19      4.20 o
  11   2   8       41.93       38.54      3.31 o
  12   2   8     1571.66     1558.22     69.11 o
  13   2   8      878.13      925.21     22.29 o
  14   2   8        3.97        7.77      2.19 o
  15   2   8       31.62       36.05      2.08 o
  16   2   8        0.10        0.21      1.58 o
  17   2   8       16.00       17.43      2.27 o
   1   3   8        9.97       12.94      3.08 o
   2   3   8       16.84        7.81      2.96 o
   3   3   8      363.59      395.54     10.99 o
   4   3   8      327.68      338.49     11.06 o
   5   3   8       35.54       36.87      6.23 o
   6   3   8        0.12        0.32      6.25 o
   7   3   8      532.52      552.43     15.38 o
   8   3   8        0.16       -1.07      3.27 o
   9   3   8     1820.44     1822.92     12.23 o
  10   3   8        3.41        3.55      4.21 o
  11   3   8      263.22      245.44      6.88 o
  12   3   8        1.47       -0.10      4.29 o
  13   3   8       13.98       12.57      2.88 o
  14   3   8       32.27       32.36      2.75 o
  15   3   8      252.75      264.27      3.77 o
  16   3   8       10.24       10.15      1.52 o
   0   4   8     4860.06     5448.49     34.14 o
   1   4   8     1492.35     1526.18     12.98 o
   2   4   8        0.55        0.81      4.82 o
   3   4   8       36.76       42.79      6.36 o
   4   4   8       90.37       71.22      7.02 o
   5   4   8      420.14      428.55      9.30 o
   6   4   8       22.32       25.59      3.25 o
   7   4   8      600.70      569.64     15.48 o
   8   4   8       42.17       42.50     11.81 o
   9   4   8       44.12       40.81      4.34 o
  10   4   8        8.51        9.20      3.26 o
  11   4   8       16.46        9.79      3.08 o
  12   4   8      234.07      241.65      6.16 o
  13   4   8      294.98      298.39      5.30 o
  14   4   8        1.84        1.31      2.19 o
  15   4   8        6.54        5.38      1.65 o
   1   5   8      139.02      142.29      3.14 o
   2   5   8        0.41        0.79      2.38 o
   3   5   8       15.71       16.18      2.21 o
   4   5   8       48.27       43.93      2.86 o
   5   5   8        1.44        2.91      2.92 o
   6   5   8        0.96        4.35      3.39 o
   7   5   8      688.91      696.30     13.98 o
   8   5   8      109.16      121.63      7.48 o
   9   5   8        1.08        1.56      5.68 o
  10   5   8       51.08       47.76      5.74 o
  11   5   8       33.89       30.03      4.91 o
  12   5   8       11.57       10.95      3.38 o
  13   5   8      196.40      204.12      4.88 o
  14   5   8       11.12        9.18      2.51 o
  15   5   8        5.68        4.69      1.47 o
   0   6   8      186.44      196.31      3.55 o
   1   6   8      160.08      146.21      2.60 o
   2   6   8      367.85      369.69      6.49 o
   3   6   8       33.30       30.58      2.76 o
   4   6   8      136.98      148.14      4.85 o
   5   6   8      142.55      135.73      4.60 o
   6   6   8      253.37      271.65      7.36 o
   7   6   8      243.35      255.06     14.59 o
   8   6   8        0.77        0.79      2.97 o
   9   6   8        4.33        0.01      5.05 o
  10   6   8        2.57        2.88      2.63 o
  11   6   8       15.05       14.16      2.40 o
  12   6   8       12.29       13.26      2.69 o
  13   6   8       87.14       82.12      2.70 o
   1   7   8       49.16       48.27      1.85 o
   2   7   8       13.24        9.80      2.15 o
   3   7   8       36.71       40.31      2.33 o
   4   7   8       38.42       35.53      2.61 o
   5   7   8      485.62      502.84      7.64 o
   6   7   8       47.42       55.30      3.44 o
   7   7   8        2.81        3.86      2.83 o
   8   7   8       14.05       13.63      1.94 o
   9   7   8        0.02        0.95      2.09 o
  10   7   8       11.61        8.34      2.22 o
  11   7   8       16.97       14.91      3.20 o
   0   8   8      176.88      198.60      3.56 o
   1   8   8       75.83       73.14      2.00 o
   2   8   8       91.27       94.43      2.48 o
   3   8   8        0.94        1.76      1.89 o
   4   8   8      159.57      170.39      3.34 o
   5   8   8        4.56        2.31      2.16 o
   6   8   8      124.88      131.34      4.54 o
   7   8   8       47.44       50.08      2.04 o
   8   8   8        2.79        1.34      2.26 o
   9   8   8        0.87        0.68      1.71 o
   1   9   8       14.25       11.13      1.25 o
   2   9   8        2.53        3.75      1.17 o
   3   9   8       64.10       53.76      8.27 o
   4   9   8        0.60       -0.09      1.54 o
   5   9   8        1.21        1.60      1.74 o
   1   1   9      923.10      935.75     10.12 o
   2   1   9     3977.65     3984.05     35.61 o
   3   1   9      129.54      127.30      3.36 o
   4   1   9     4561.54     4570.47     18.44 o
   5   1   9     1022.10     1163.96      8.41 o
   6   1   9      255.58      326.88      5.26 o
   7   1   9      357.11      392.45      6.54 o
   8   1   9     1340.40     1315.76     12.11 o
   9   1   9       22.95       21.26      2.54 o
  10   1   9       37.45       31.97      2.59 o
  11   1   9      692.23      702.23      7.25 o
  12   1   9      636.17      629.09      7.05 o
  13   1   9       11.69       17.04      3.32 o
  14   1   9      186.90      194.97      4.43 o
  15   1   9       67.76       73.93      3.19 o
  16   1   9      465.03      470.93     20.02 o
  17   1   9       13.28       11.37      2.10 o
   0   2   9      385.31      415.62      7.66 o
   1   2   9      146.02      177.31      3.46 o
   2   2   9       78.58       85.78      3.22 o
   3   2   9       21.58       35.66      3.41 o
   4   2   9       26.14       25.36      2.81 o
   5   2   9       11.20       14.73      4.66 o
   6   2   9        8.55        1.16      4.40 o
   7   2   9       46.09       41.21      5.07 o
   8   2   9        4.59        2.80      3.31 o
   9   2   9       10.28        9.02      2.44 o
  10   2   9        0.59        1.51      2.95 o
  11   2   9      198.98      203.93      4.90 o
  12   2   9      258.65      262.43      4.88 o
  13   2   9        3.95        3.06      2.97 o
  14   2   9       15.24       16.20      2.17 o
  15   2   9       84.63       82.09      2.66 o
  16   2   9       44.28       42.98      3.28 o
   1   3   9       26.59       23.62      3.37 o
   2   3   9     1088.62     1045.18     15.81 o
   3   3   9      200.25      268.94      6.34 o
   4   3   9     1092.83     1117.68     18.64 o
   5   3   9      259.37      242.15     10.16 o
   6   3   9       22.97       27.81      6.95 o
   7   3   9      103.96       98.61      4.42 o
   8   3   9     1103.46     1087.77     17.26 o
   9   3   9      158.03      142.21      5.76 o
  10   3   9       68.69       71.50      5.14 o
  11   3   9      150.39      137.88      5.80 o
  12   3   9       78.44       75.50      5.20 o
  13   3   9      191.39      193.22      6.01 o
  14   3   9      241.10      245.20      4.87 o
  15   3   9       72.62       74.37      2.47 o
  16   3   9      159.70      157.08      3.31 o
   0   4   9      484.50      586.73     12.43 o
   1   4   9      179.41      186.30      5.62 o
   2   4   9      196.10      210.57      9.32 o
   3   4   9        7.68        4.85      5.72 o
   4   4   9        0.13        0.46      5.72 o
   5   4   9        6.09        2.55      3.23 o
   6   4   9       49.52       55.10      3.59 o
   7   4   9      198.60      195.03     13.01 o
   8   4   9      110.30      113.21      5.01 o
   9   4   9      148.45      151.11      5.44 o
  10   4   9      156.51      158.91      4.56 o
  11   4   9      122.95      121.11      4.08 o
  12   4   9       47.20       41.59      4.19 o
  13   4   9       21.21       22.19      2.55 o
  14   4   9        0.38       -0.01      2.01 o
  15   4   9       20.27       18.79      2.17 o
   1   5   9       99.20       97.78      4.82 o
   2   5   9      624.66      576.13      5.71 o
   3   5   9        8.78        7.67      2.37 o
   4   5   9      654.88      656.25      5.22 o
   5   5   9      811.92      780.26      9.52 o
   6   5   9      146.21      160.76      5.32 o
   7   5   9       85.24       93.96      3.98 o
   8   5   9      395.19      404.50     12.18 o
   9   5   9      211.91      219.30      8.19 o
  10   5   9      218.70      233.40      7.66 o
  11   5   9      130.10      135.89      5.85 o
  12   5   9       30.45       32.20      2.59 o
  13   5   9       21.83       19.40      3.01 o
  14   5   9       59.50       56.67      2.59 o
   0   6   9       31.91       26.56      3.23 o
   1   6   9       12.28       17.10      2.63 o
   2   6   9       43.18       43.88      2.29 o
   3   6   9      144.79      140.41      3.35 o
   4   6   9      178.19      193.11      3.86 o
   5   6   9        5.41        3.81      3.54 o
   6   6   9       34.12       32.49      4.41 o
   7   6   9        0.55        0.43      3.12 o
   8   6   9       82.32       91.83      7.93 o
   9   6   9        7.56        7.01      4.96 o
  10   6   9        2.11        0.97      2.49 o
  11   6   9       56.02       60.31      2.79 o
  12   6   9       19.30       18.58      2.48 o
  13   6   9        4.29        4.92      1.60 o
   1   7   9       45.76       42.10      2.20 o
   2   7   9      114.07      118.05      2.66 o
   3   7   9       91.98      100.59      5.13 o
   4   7   9        2.45        2.86      1.95 o
   5   7   9        0.25       -1.04      2.29 o
   6   7   9        1.92        3.31      2.20 o
   7   7   9       11.47       11.78      2.13 o
   8   7   9       66.66       63.16      2.89 o
   9   7   9       32.25       29.24      2.87 o
  10   7   9       40.90       40.22      3.85 o
  11   7   9        3.43        4.23      1.70 o
   0   8   9      220.55      238.31      5.25 o
   1   8   9       87.93       93.41      2.29 o
   2   8   9        4.08        6.21      1.75 o
   3   8   9       35.91       36.27      1.88 o
   4   8   9       27.43       29.31      2.22 o
   5   8   9        0.29       -0.10      1.94 o
   6   8   9        2.75        2.18      1.78 o
   7   8   9        2.92        3.18      1.47 o
   8   8   9        0.25        0.35      1.64 o
   1   9   9       51.99       44.45      2.12 o
   2   9   9       88.75       93.13      2.87 o
   3   9   9        5.27        5.17      1.96 o
   4   9   9        1.19        3.41      1.67 o
   0   0  10     1407.69     1258.93     16.44 o
   1   0  10      416.58      374.37      9.57 o
   2   0  10      387.10      335.43      9.26 o
   3   0  10       67.01       58.82      4.12 o
   4   0  10      386.92      349.89      8.93 o
   5   0  10        3.55        3.00      2.91 o
   6   0  10     4041.94     4151.38     30.46 o
   7   0  10      458.18      455.52      8.83 o
   8   0  10     1016.73     1037.23     17.61 o
   9   0  10      250.52      249.35      6.22 o
  10   0  10      109.42      112.07      5.05 o
  11   0  10      181.72      171.74      6.49 o
  12   0  10      479.83      484.81      8.96 o
  13   0  10        1.12       -1.63      4.39 o
  14   0  10      119.93      125.36      5.35 o
  15   0  10      109.35      113.26      4.70 o
  16   0  10        0.91        2.07      2.82 o
   1   1  10       19.08       23.57      2.58 o
   2   1  10        0.03        0.04      2.33 o
   3   1  10       21.83       13.72      2.46 o
   4   1  10      350.56      361.14      7.07 o
   5   1  10       24.91       23.29      2.67 o
   6   1  10       13.93       19.32      3.04 o
   7   1  10        0.05        1.19      2.88 o
   8   1  10        1.42       -1.86      4.06 o
   9   1  10        0.90       -0.59      2.56 o
  10   1  10        1.42        3.57      2.95 o
  11   1  10        5.37        7.88      3.16 o
  12   1  10      109.77      105.19      7.16 o
  13   1  10        8.63        6.80      3.03 o
  14   1  10       36.21       36.78      3.15 o
  15   1  10       41.08       42.92      2.72 o
  16   1  10        0.23        0.82      1.76 o
   0   2  10     3130.27     2926.26     17.95 o
   1   2  10        2.54        7.19      2.17 o
   2   2  10      887.93      888.02      8.78 o
   3   2  10       18.39       18.05      3.66 o
   4   2  10        2.67        4.40      3.78 o
   5   2  10        4.62       11.10      4.24 o
   6   2  10     1648.30     1570.83     14.65 o
   7   2  10       24.02       20.64      5.02 o
   8   2  10      320.13      312.85      6.14 o
   9   2  10       13.81       14.02      2.91 o
  10   2  10      276.10      264.74      4.88 o
  11   2  10      429.56      425.40     11.92 o
  12   2  10      760.50      771.35     22.40 o
  13   2  10        1.09        4.71      3.04 o
  14   2  10      159.74      173.62      2.92 o
  15   2  10        0.03        0.99      1.82 o
  16   2  10        0.13        0.22      2.41 o
   1   3  10       21.73       27.11      5.04 o
   2   3  10      219.20      217.20      6.29 o
   3   3  10       76.99       74.13      5.12 o
   4   3  10       89.27       92.08      8.62 o
   5   3  10       30.77       24.74      6.55 o
   6   3  10      110.49      102.44      6.06 o
   7   3  10       39.42       36.57      4.17 o
   8   3  10        3.54        0.63      4.42 o
   9   3  10       56.25       48.81      4.73 o
  10   3  10      130.81      132.34      5.90 o
  11   3  10       19.06       15.73      4.36 o
  12   3  10        2.14        2.04      4.14 o
  13   3  10       24.28       25.40      4.13 o
  14   3  10       11.88       13.49      2.25 o
  15   3  10        9.15        9.28      1.80 o
   0   4  10      783.11      773.38     14.79 o
   1   4  10       11.16       11.80      2.55 o
   2   4  10       15.99       13.77      3.23 o
   3   4  10      175.27      159.23      3.31 o
   4   4  10       49.57       44.24      3.28 o
   5   4  10       59.75       49.85      4.09 o
   6   4  10     1201.82     1140.69     23.90 o
   7   4  10      177.73      175.04      6.01 o
   8   4  10      421.77      424.13      7.84 o
   9   4  10      126.97      120.83      5.31 o
  10   4  10        7.56        3.11      3.93 o
  11   4  10      244.84      238.21      8.68 o
  12   4  10      302.63      314.97      7.79 o
  13   4  10        3.43        3.22      2.20 o
  14   4  10       53.35       53.30      3.52 o
  15   4  10        0.00       -0.09      1.50 o
   1   5  10        0.10       -0.79      2.84 o
   2   5  10      152.03      155.26      4.34 o
   3   5  10      117.38      110.13      3.27 o
   4   5  10       47.30       42.40      2.89 o
   5   5  10       57.68       56.02      4.52 o
   6   5  10        0.92        1.65      3.61 o
   7   5  10       25.78       23.70      3.36 o
   8   5  10       42.11       44.10      3.39 o
   9   5  10        3.80        6.33      5.71 o
  10   5  10        0.00        0.17      4.99 o
  11   5  10        1.20        0.69      4.25 o
  12   5  10       22.02       24.14      2.36 o
  13   5  10        0.07        1.55      2.42 o
  14   5  10        0.45        1.05      1.60 o
   0   6  10      485.49      481.62      7.49 o
   1   6  10        0.74        2.56      2.52 o
   2   6  10       64.93       63.38      2.87 o
   3   6  10      121.08      122.73      3.25 o
   4   6  10        1.35        0.79      2.47 o
   5   6  10       10.33        8.61      3.57 o
   6   6  10      148.74      147.91      4.38 o
   7   6  10       12.57       14.45      3.14 o
   8   6  10       44.26       47.99      3.08 o
   9   6  10       22.21       17.45      5.14 o
  10   6  10        8.01        7.47      2.37 o
  11   6  10       65.67       58.32      2.33 o
  12   6  10      134.46      129.45      3.03 o
   1   7  10        0.06       -1.31      2.41 o
   2   7  10       33.96       35.36      2.70 o
   3   7  10       31.78       32.90      2.04 o
   4   7  10       12.38        9.37      1.84 o
   5   7  10        7.94        9.73      2.24 o
   6   7  10       96.38       97.19      2.58 o
   7   7  10       40.75       39.31      2.10 o
   8   7  10        5.39        3.15      1.31 o
   9   7  10       18.94       16.31      1.56 o
  10   7  10        0.35        0.61      1.70 o
   0   8  10       26.87       30.32      3.32 o
   1   8  10        2.61        2.37      2.08 o
   2   8  10        0.30        0.69      2.00 o
   3   8  10        4.71        3.26      1.83 o
   4   8  10       12.20       12.18      1.78 o
   5   8  10       11.93       15.97      1.71 o
   6   8  10       53.11       48.12      4.22 o
   1   9  10        0.05        1.74      1.56 o
   2   9  10        7.45        5.69      1.68 o
   1   1  11     1420.34     1319.24     10.30 o
   2   1  11     1632.47     1577.52      9.22 o
   3   1  11     2782.00     2770.13     13.23 o
   4   1  11      106.57       95.07      3.48 o
   5   1  11        7.79        7.13      3.02 o
   6   1  11      130.01      138.42      4.40 o
   7   1  11       91.62       85.96      4.31 o
   8   1  11      183.49      184.09      6.37 o
   9   1  11      730.80      753.12      6.79 o
  10   1  11      506.30      571.03      8.11 o
  11   1  11       29.63       26.05      3.37 o
  12   1  11       90.20       86.94      3.87 o
  13   1  11        0.66       -1.29      2.88 o
  14   1  11      224.29      235.46      7.25 o
  15   1  11      118.19      126.54      6.14 o
  16   1  11       42.14       45.32      2.67 o
   0   2  11       89.98       90.27      4.36 o
   1   2  11       77.41       79.06      2.98 o
   2   2  11       44.80       47.69      3.96 o
   3   2  11       48.55       47.97      4.49 o
   4   2  11        1.10        0.95      4.01 o
   5   2  11        7.79        8.42      4.65 o
   6   2  11        7.11        7.37      5.16 o
   7   2  11       18.29       21.70      6.81 o
   8   2  11       86.86       80.56      3.32 o
   9   2  11        3.86        1.31      2.82 o
  10   2  11       15.60       15.35      3.12 o
  11   2  11        0.85        4.29      2.96 o
  12   2  11       12.76       15.29      2.94 o
  13   2  11        0.04        0.79      2.63 o
  14   2  11        1.22        0.25      2.15 o
  15   2  11        0.37        2.89      2.96 o
  16   2  11        0.03       -1.04      1.86 o
   1   3  11      357.41      352.73     11.32 o
   2   3  11      544.61      538.74     13.49 o
   3   3  11     1599.09     1584.17     22.69 o
   4   3  11      208.88      183.57     10.35 o
   5   3  11       10.10        9.37      3.07 o
   6   3  11       21.09       23.64      3.21 o
   7   3  11      145.30      152.69      6.25 o
   8   3  11       79.38       69.71      5.15 o
   9   3  11      326.78      339.16      7.80 o
  10   3  11      202.13      201.71      6.47 o
  11   3  11       89.45       85.76      5.12 o
  12   3  11       30.03       28.92      3.23 o
  13   3  11        0.17        0.74      3.53 o
  14   3  11       85.96       91.43      4.22 o
  15   3  11      125.55      103.73     11.66 o
   0   4  11      120.02      118.09      4.27 o
   1   4  11       56.38       53.91      2.70 o
   2   4  11       17.78       13.79      2.39 o
   3   4  11       43.86       38.41      2.58 o
   4   4  11       12.30       11.95      2.35 o
   5   4  11        8.72        7.01      3.57 o
   6   4  11        0.12       -1.00      3.59 o
   7   4  11       43.98       41.40      2.94 o
   8   4  11       72.32       72.95      4.87 o
   9   4  11        1.23        4.46      3.83 o
  10   4  11        9.33        6.73      3.96 o
  11   4  11       25.25       28.23      3.16 o
  12   4  11       14.64       13.82      2.64 o
  13   4  11        2.25        3.03      1.98 o
  14   4  11        1.07        2.87      2.03 o
   1   5  11       37.74       32.51      2.82 o
   2   5  11       98.20       86.40      3.24 o
   3   5  11      664.12      655.05      6.11 o
   4   5  11      174.27      164.00      3.78 o
   5   5  11       12.73       17.03      3.86 o
   6   5  11        0.35        0.80      3.79 o
   7   5  11       42.78       69.75     12.41 o
   8   5  11       86.38       91.24      4.42 o
   9   5  11       35.94       36.77      6.07 o
  10   5  11       59.91       71.62      5.67 o
  11   5  11       46.45       50.87      4.38 o
  12   5  11       22.40       23.22      2.06 o
  13   5  11        0.16        1.18      2.06 o
   0   6  11       22.13       23.64      4.98 o
   1   6  11       47.19       43.79      2.75 o
   2   6  11        3.25        4.13      2.55 o
   3   6  11        0.83        1.52      2.41 o
   4   6  11        1.94        0.98      2.39 o
   5   6  11        1.69        2.15      4.26 o
   6   6  11       14.59       13.12      3.20 o
   7   6  11        4.04        3.49      2.84 o
   8   6  11       18.13       18.33      4.33 o
   9   6  11        8.37        5.85      4.47 o
  10   6  11        6.96        9.75      2.26 o
  11   6  11       10.27        9.22      1.69 o
   1   7  11        1.00        1.08      2.24 o
   2   7  11        7.40        4.13      2.26 o
   3   7  11      154.38      161.10      3.72 o
   4   7  11       74.30       73.80      2.44 o
   5   7  11        1.05        2.46      1.95 o
   6   7  11        3.49        3.05      1.76 o
   7   7  11       21.68       25.07      1.71 o
   8   7  11       20.87       17.09      1.89 o
   9   7  11       18.93       17.79      1.50 o
   0   8  11        0.57        2.35      2.69 o
   1   8  11        3.52        4.06      1.86 o
   2   8  11        1.52        3.82      1.78 o
   3   8  11        5.27        3.05      1.62 o
   4   8  11        1.99        2.88      2.55 o
   5   8  11        3.97        7.33      2.30 o
   6   8  11        7.71        6.86      1.78 o
   0   0  12        1.61       13.99      6.04 o
   1   0  12      774.65      735.87     10.48 o
   2   0  12      307.59      282.70      6.04 o
   3   0  12       52.64       46.30      3.90 o
   4   0  12       95.17       75.42      4.14 o
   5   0  12      790.35      776.86     17.47 o
   6   0  12        0.14        0.28      3.62 o
   7   0  12     2256.71     2161.42     26.49 o
   8   0  12        9.87       39.50     30.20 o
   9   0  12      263.18      269.30      6.51 o
  10   0  12       74.03       77.34      4.88 o
  11   0  12     1045.66     1048.44     36.53 o
  12   0  12        0.02        1.36      4.43 o
  13   0  12      386.02      378.20      7.34 o
  14   0  12        1.07       -1.37      3.44 o
  15   0  12       74.81       77.30      3.50 o
   1   1  12       56.68       51.57      3.25 o
   2   1  12        1.23        2.20      3.14 o
   3   1  12      129.86      118.77      4.58 o
   4   1  12       52.34       48.20      3.11 o
   5   1  12       24.12       24.82      3.14 o
   6   1  12       30.01       24.37      3.49 o
   7   1  12       52.79       46.50      3.94 o
   8   1  12        0.63        2.93      9.60 o
   9   1  12        0.06       -2.41      3.28 o
  10   1  12       37.51       35.03      3.02 o
  11   1  12        0.79       -0.25      2.81 o
  12   1  12       35.57       32.10      3.30 o
  13   1  12        8.46        8.38      2.79 o
  14   1  12        0.11        0.07      2.34 o
  15   1  12        0.03       -0.18      1.75 o
   0   2  12      518.17      536.99      7.37 o
   1   2  12     1450.59     1402.11      9.21 o
   2   2  12       21.23       16.50      3.85 o
   3   2  12      155.99      146.69      5.33 o
   4   2  12       54.06       41.76      3.13 o
   5   2  12      182.16      173.74      5.61 o
   6   2  12       71.63       65.27      3.33 o
   7   2  12      999.44     1015.54     16.50 o
   8   2  12        5.98        3.99      2.93 o
   9   2  12       78.53       68.97      4.46 o
  10   2  12       29.53       24.05      3.20 o
  11   2  12      643.70      669.50      7.67 o
  12   2  12       19.42       20.07      2.92 o
  13   2  12      194.66      201.82      4.79 o
  14   2  12        3.13        2.95      1.80 o
  15   2  12        3.79        6.47      2.49 o
   1   3  12       28.10       24.08      2.19 o
   2   3  12        0.29       -0.32      2.34 o
   3   3  12        8.81        7.74      2.28 o
   4   3  12       89.00       84.40      2.93 o
   5   3  12       73.46       63.58      3.56 o
   6   3  12       15.63       17.03      3.68 o
   7   3  12        1.15        1.55      2.66 o
   8   3  12      273.07      257.60      7.29 o
   9   3  12       30.29       32.09      4.69 o
  10   3  12        5.91        7.64      4.19 o
  11   3  12        1.81        0.47      3.89 o
  12   3  12        2.13        0.17      2.86 o
  13   3  12        4.50        4.48      2.16 o
  14   3  12       11.46        9.26      1.73 o
   0   4  12      132.44      129.80      6.02 o
   1   4  12      162.62      147.54      3.40 o
   2   4  12       91.26       88.00      2.98 o
   3   4  12        7.19        6.67      2.59 o
   4   4  12        0.81        0.56      2.51 o
   5   4  12      433.53      390.46      6.93 o
   6   4  12        6.63        6.90      2.73 o
   7   4  12      775.36      831.85     10.99 o
   8   4  12       94.96       99.63      5.21 o
   9   4  12       30.64       30.89      4.17 o
  10   4  12       23.63       23.10      3.29 o
  11   4  12      301.69      306.62      4.84 o
  12   4  12        0.87        2.18      2.34 o
  13   4  12      176.61      168.34     11.40 o
  14   4  12        1.49        2.91      1.53 o
   1   5  12        8.41        8.26      2.55 o
   2   5  12       12.46        8.67      2.60 o
   3   5  12        1.95        3.89      2.60 o
   4   5  12      188.05      186.64      3.83 o
   5   5  12       28.37       30.26      3.92 o
   6   5  12        5.03        3.76      3.68 o
   7   5  12       12.00       16.54      4.19 o
   8   5  12       57.48       61.89      5.12 o
   9   5  12        1.37        4.55      5.40 o
  10   5  12       38.78       42.09      5.05 o
  11   5  12        1.20        2.49      3.48 o
  12   5  12        2.41        2.74      2.45 o
  13   5  12       11.03       11.41      1.60 o
   0   6  12       39.32       40.48      3.30 o
   1   6  12      137.10      138.57      3.23 o
   2   6  12        7.82        7.39      2.43 o
   3   6  12      104.79      113.05      3.03 o
   4   6  12        0.02        0.01      2.29 o
   5   6  12       97.99      100.38      3.93 o
   6   6  12        1.67        2.81      2.88 o
   7   6  12      147.22      163.64      6.15 o
   8   6  12       35.72       36.63      2.47 o
   9   6  12        4.36        5.22      4.25 o
  10   6  12       25.43       24.52      1.40 o
  11   6  12       63.66       48.79      2.17 o
   1   7  12        3.42        2.14      2.09 o
   2   7  12        1.58        1.22      2.02 o
   3   7  12        0.73        0.95      1.96 o
   4   7  12       32.86       31.82      2.86 o
   5   7  12       26.22       28.71      2.63 o
   6   7  12       17.44       17.18      2.32 o
   7   7  12        1.04        0.12      2.25 o
   8   7  12       40.00       45.11      3.37 o
   0   8  12        2.46        2.85      2.37 o
   1   8  12        3.23        2.62      1.54 o
   2   8  12        0.96        1.33      1.49 o
   3   8  12        5.24        7.20      2.23 o
   4   8  12        0.01       -0.16      1.98 o
   5   8  12       42.22       41.18      2.06 o
   1   1  13        5.08        5.25      3.06 o
   2   1  13      660.65      626.66      7.65 o
   3   1  13     1015.19      985.38      9.32 o
   4   1  13      395.13      368.84      6.07 o
   5   1  13      376.56      345.30      5.42 o
   6   1  13      117.05       99.10      3.09 o
   7   1  13      216.02      209.34     12.19 o
   8   1  13       18.96       18.12      9.54 o
   9   1  13      491.11      519.22      5.56 o
  10   1  13      397.02      394.62      6.05 o
  11   1  13       71.47       76.21      3.30 o
  12   1  13        3.76        4.69      2.84 o
  13   1  13        2.30        3.42      2.44 o
  14   1  13       57.40       52.60      2.39 o
  15   1  13      198.33      217.85      3.88 o
   0   2  13     1552.17     1550.78      8.96 o
   1   2  13        6.67        5.94      1.92 o
   2   2  13       31.91       27.45      2.37 o
   3   2  13       29.69       22.98      2.46 o
   4   2  13      140.96      130.45      3.05 o
   5   2  13      101.76      104.33      3.78 o
   6   2  13       13.83       15.21      6.29 o
   7   2  13        6.73        3.58      7.95 o
   8   2  13       17.94       14.75      3.13 o
   9   2  13        0.45       -0.18      3.10 o
  10   2  13       76.35       79.95      3.41 o
  11   2  13       14.25       16.83      2.73 o
  12   2  13       20.43       17.35      2.69 o
  13   2  13       15.04       13.92      2.79 o
  14   2  13        7.03        5.82      2.87 o
   1   3  13       87.12       78.90      2.90 o
   2   3  13      940.32      926.07      9.03 o
   3   3  13     1855.06     1815.45      9.43 o
   4   3  13      253.20      246.69      4.15 o
   5   3  13      168.33      169.66      6.75 o
   6   3  13       27.99       22.17      3.78 o
   7   3  13       58.71       62.57      4.18 o
   8   3  13        8.62       15.18      4.72 o
   9   3  13      182.44      194.64      6.43 o
  10   3  13      236.21      239.49      6.64 o
  11   3  13      105.61      115.64      5.06 o
  12   3  13        0.01        1.37      2.57 o
  13   3  13       68.85       68.19      2.39 o
  14   3  13        0.41       -0.15      2.08 o
   0   4  13      320.51      277.28      6.24 o
   1   4  13       28.08       23.62      2.87 o
   2   4  13      173.25      163.20      6.06 o
   3   4  13       30.08       27.55      2.86 o
   4   4  13      101.53       82.65      3.13 o
   5   4  13       43.31       28.65      3.97 o
   6   4  13      134.69      137.69     12.09 o
   7   4  13       12.43       16.62      2.67 o
   8   4  13        0.20        3.66      3.87 o
   9   4  13        4.82        6.26      3.77 o
  10   4  13        0.07        1.78      2.95 o
  11   4  13        0.15       -1.33      2.56 o
  12   4  13       76.74       63.45      2.36 o
  13   4  13        9.04       10.02      1.98 o
   1   5  13       34.91       29.74      2.74 o
   2   5  13      300.90      308.49      4.64 o
   3   5  13      323.37      310.53      5.49 o
   4   5  13        3.82        4.78      2.47 o
   5   5  13       84.23       74.68      4.43 o
   6   5  13       42.03       39.99      3.80 o
   7   5  13       65.02       75.74      3.75 o
   8   5  13       10.52       13.44      2.62 o
   9   5  13        6.47        7.97      5.05 o
  10   5  13       50.20       58.62      4.74 o
  11   5  13        0.96        1.90      1.95 o
  12   5  13       21.99       23.88      2.00 o
   0   6  13      217.18      212.61      5.62 o
   1   6  13        0.02        1.57      2.25 o
   2   6  13        3.71        5.59      2.23 o
   3   6  13       61.30       57.81      2.81 o
   4   6  13        1.05       -0.02      2.13 o
   5   6  13        7.61        6.26      2.88 o
   6   6  13        1.03        1.66      2.65 o
   7   6  13       16.26       17.85      2.48 o
   8   6  13      182.91      203.69      6.32 o
   9   6  13        7.10        8.07      3.50 o
  10   6  13        1.42        0.19      1.43 o
   1   7  13       44.45       47.83      2.08 o
   2   7  13       76.10       93.17      2.29 o
   3   7  13      145.32      147.53      2.46 o
   4   7  13       18.05       18.22      2.43 o
   5   7  13        4.48        7.48      2.15 o
   6   7  13        1.35        2.65      1.77 o
   7   7  13        0.45        0.19      2.90 o
   8   7  13        4.67        4.20      2.24 o
   0   8  13        0.13        0.89      1.76 o
   1   8  13        5.83        3.17      1.21 o
   2   8  13        2.72        2.69      1.86 o
   3   8  13        4.03        3.17      1.70 o
   0   0  14      536.08      519.86     14.91 o
   1   0  14     2715.51     2629.33     20.89 o
   2   0  14     2763.21     2680.98     22.35 o
   3   0  14        0.12        1.51      3.46 o
   4   0  14        3.57        6.18      4.20 o
   5   0  14        4.13        9.08      4.25 o
   6   0  14     1240.29     1239.80     43.62 o
   7   0  14       35.13       31.30     11.30 o
   8   0  14      237.24      236.24     12.62 o
   9   0  14      443.33      405.40      7.27 o
  10   0  14      422.70      406.12      6.71 o
  11   0  14        1.24        0.10      3.33 o
  12   0  14      279.42      275.24      6.36 o
  13   0  14        1.52        1.50      3.25 o
  14   0  14      216.91      217.86      4.21 o
   1   1  14        0.53       -1.93      3.63 o
   2   1  14      657.82      602.11      7.00 o
   3   1  14      119.84      107.92      5.00 o
   4   1  14      113.98      113.19      3.83 o
   5   1  14        1.08        2.28      3.20 o
   6   1  14      116.32      107.18      4.16 o
   7   1  14        4.44        5.46      9.25 o
   8   1  14      219.47      198.17      4.32 o
   9   1  14        0.31       -1.06      2.83 o
  10   1  14       33.66       32.59      2.87 o
  11   1  14       19.67       15.76      2.70 o
  12   1  14        7.74        4.39      2.60 o
  13   1  14       15.67       15.71      3.02 o
  14   1  14        6.82        4.66      1.59 o
   0   2  14      110.66      109.67      3.97 o
   1   2  14      113.44      104.89      3.22 o
   2   2  14     1318.45     1316.32     18.05 o
   3   2  14      632.19      603.35      7.19 o
   4   2  14      152.13      168.74      3.41 o
   5   2  14       70.29       63.83      2.71 o
   6   2  14     1494.48     1477.11     28.54 o
   7   2  14        8.21        4.70      2.97 o
   8   2  14      568.90      594.42      6.97 o
   9   2  14       63.04       65.93      3.57 o
  10   2  14      114.93      107.74      3.53 o
  11   2  14      148.34      157.11      3.39 o
  12   2  14      134.47      132.02      7.80 o
  13   2  14        6.33        3.56      1.68 o
  14   2  14      201.94      208.86      3.88 o
   1   3  14        0.81        0.25      2.54 o
   2   3  14      137.55      123.85      3.53 o
   3   3  14      153.18      145.49      4.33 o
   4   3  14      793.10      725.19      6.23 o
   5   3  14       56.35       50.40      2.79 o
   6   3  14      361.51      312.22      6.16 o
   7   3  14        5.69        6.61      2.67 o
   8   3  14        8.13        5.36      4.57 o
   9   3  14       12.24       14.23      4.45 o
  10   3  14        1.52        2.34      5.14 o
  11   3  14        0.02       -0.98      3.60 o
  12   3  14        7.14        7.12      2.28 o
  13   3  14        0.78        0.33      1.45 o
   0   4  14      121.06      114.47      4.85 o
   1   4  14      137.17      120.76      3.59 o
   2   4  14      440.47      445.19      5.26 o
   3   4  14      232.98      216.39      4.03 o
   4   4  14       56.16       60.39      2.90 o
   5   4  14       65.83       85.08      3.58 o
   6   4  14      205.97      215.55     14.52 o
   7   4  14       67.75       72.01      5.86 o
   8   4  14      117.91      131.54      5.34 o
   9   4  14       84.37       91.37      4.51 o
  10   4  14      114.47      105.55     10.89 o
  11   4  14      113.12      116.26      8.77 o
  12   4  14       73.11       64.49      2.73 o
   1   5  14       12.45       12.04      2.39 o
   2   5  14       69.46       61.65      2.69 o
   3   5  14       69.08       65.01      2.98 o
   4   5  14       58.96       60.24      2.77 o
   5   5  14       11.88       10.43      3.51 o
   6   5  14       44.19       49.26      3.18 o
   7   5  14        0.63        2.54      2.52 o
   8   5  14      141.54      133.14      6.65 o
   9   5  14       13.07       12.71      4.39 o
  10   5  14        0.04       -1.62      3.38 o
  11   5  14        6.44        3.96      1.93 o
   0   6  14       77.95       80.99      4.21 o
   1   6  14       44.47       52.73      2.39 o
   2   6  14       30.44       39.51      2.30 o
   3   6  14        7.19        3.86      2.05 o
   4   6  14       94.82      103.49      2.75 o
   5   6  14       13.73       11.46      2.72 o
   6   6  14       32.14       37.09      2.93 o
   7   6  14      112.79      108.69      3.33 o
   8   6  14      109.15      128.10      4.89 o
   9   6  14       36.52       39.22      5.50 o
   1   7  14       11.94       10.99      1.88 o
   2   7  14        4.05        2.38      1.47 o
   3   7  14       17.25       16.18      1.54 o
   4   7  14       21.44       19.96      1.97 o
   5   7  14        0.16       -0.02      1.63 o
   6   7  14       23.51       21.94      1.64 o
   7   7  14        8.52        4.53      2.03 o
   1   1  15     1668.23     1682.73     11.64 o
   2   1  15     3312.49     3121.33     26.62 o
   3   1  15        9.22        5.29      8.88 o
   4   1  15      278.51      283.42      5.41 o
   5   1  15        0.60        1.47      2.25 o
   6   1  15      159.86      136.58      4.26 o
   7   1  15        4.41       10.47      7.20 o
   8   1  15        2.14        1.33      2.92 o
   9   1  15       13.59       13.12      2.92 o
  10   1  15      396.83      410.29      4.93 o
  11   1  15      106.37       98.82      2.99 o
  12   1  15       64.25       53.17      2.62 o
  13   1  15       33.53       33.79      3.39 o
   0   2  15       73.87       66.57      3.64 o
   1   2  15      237.00      234.11      3.74 o
   2   2  15        3.51        3.62      2.43 o
   3   2  15      258.45      257.52      3.88 o
   4   2  15       66.41       64.72      2.79 o
   5   2  15        0.56        0.89      2.18 o
   6   2  15        2.35       -1.19      2.98 o
   7   2  15       64.84       58.24      2.94 o
   8   2  15        3.95        1.25      3.08 o
   9   2  15       15.54       16.51      2.92 o
  10   2  15       37.70       32.79      2.66 o
  11   2  15       45.85       41.78      3.64 o
  12   2  15        1.16        2.36      2.18 o
  13   2  15       17.63       16.91      2.59 o
   1   3  15      418.27      414.95     10.09 o
   2   3  15      528.06      495.21      5.45 o
   3   3  15       21.03       24.05      2.68 o
   4   3  15       43.12       36.23      2.64 o
   5   3  15       10.83       10.98      2.31 o
   6   3  15       30.07       16.58      3.35 o
   7   3  15       22.88       18.70      2.69 o
   8   3  15       42.00       41.91      4.87 o
   9   3  15       14.16       16.32      4.19 o
  10   3  15      346.04      363.27     11.06 o
  11   3  15       34.07       31.01      2.75 o
  12   3  15       33.63       35.66      3.06 o
   0   4  15        0.33        1.47      3.74 o
   1   4  15        5.07        3.16      2.54 o
   2   4  15        3.59        0.90      2.48 o
   3   4  15      356.82      332.96      4.50 o
   4   4  15       31.89       23.82      2.46 o
   5   4  15       79.21       82.33      2.48 o
   6   4  15       50.10       47.75      2.94 o
   7   4  15      188.41      194.39      3.63 o
   8   4  15       24.82       23.34      4.00 o
   9   4  15       15.58       18.54      4.86 o
  10   4  15        0.94        1.34      2.28 o
  11   4  15        1.31        2.16      2.76 o
   1   5  15       61.18       71.08      2.66 o
   2   5  15      151.28      153.33      3.05 o
   3   5  15        4.38        6.89      2.10 o
   4   5  15      326.48      325.05      5.71 o
   5   5  15      140.10      144.64      4.86 o
   6   5  15      118.04      134.32      5.09 o
   7   5  15       11.75       11.49      2.33 o
   8   5  15       59.17       71.98      5.33 o
   9   5  15       24.51       32.39      4.11 o
  10   5  15      327.55      341.99      4.93 o
   0   6  15        7.32        8.00      3.09 o
   1   6  15        8.67        8.35      1.84 o
   2   6  15        1.32       -0.91      1.80 o
   3   6  15        1.06        2.09      1.75 o
   4   6  15        0.32        0.02      1.58 o
   5   6  15       50.02       50.79      2.54 o
   6   6  15        0.26       -1.46      1.86 o
   7   6  15       11.05       10.24      1.49 o
   8   6  15       26.53       31.60      2.88 o
   1   7  15        1.41        1.98      1.45 o
   2   7  15        0.34        0.13      1.28 o
   3   7  15        2.02        0.37      2.08 o
   4   7  15       12.51       12.71      2.36 o
   0   0  16     1526.11     1485.38     18.91 o
   1   0  16      864.96      830.92     22.42 o
   2   0  16       19.87       26.97      9.78 o
   3   0  16      104.48       95.71     11.07 o
   4   0  16        4.93        6.91     10.35 o
   5   0  16      110.32      125.56      4.24 o
   6   0  16      500.29      523.95      6.70 o
   7   0  16      806.15      767.75     15.56 o
   8   0  16      146.80      139.82      5.24 o
   9   0  16       34.61       35.61      3.88 o
  10   0  16      141.25      113.83      8.36 o
  11   0  16       34.67       35.93      3.78 o
  12   0  16      109.60      105.54      3.67 o
  13   0  16      137.75      123.67      2.89 o
   1   1  16       95.94       94.31      6.42 o
   2   1  16       12.85       13.20      5.92 o
   3   1  16      303.22      311.84     10.97 o
   4   1  16       34.96       31.00      2.55 o
   5   1  16       20.46       19.81      2.30 o
   6   1  16        7.44        6.75      2.52 o
   7   1  16       58.38       50.74      6.58 o
   8   1  16       46.29       42.72      3.03 o
   9   1  16       37.81       32.36      2.94 o
  10   1  16       20.01       17.35      2.47 o
  11   1  16        1.88        2.35      2.25 o
  12   1  16        2.00        1.44      1.74 o
  13   1  16       12.95        9.73      2.08 o
   0   2  16       99.81      108.61      4.88 o
   1   2  16       58.23       65.44      3.02 o
   2   2  16      745.45      752.94      5.72 o
   3   2  16        1.50        1.16      2.32 o
   4   2  16      116.23      106.27      2.93 o
   5   2  16      248.56      275.42      3.69 o
   6   2  16      231.56      221.71      5.19 o
   7   2  16      725.29      765.30      5.35 o
   8   2  16      163.78      148.57      5.73 o
   9   2  16       46.57       38.52      2.71 o
  10   2  16        4.38        4.85      2.12 o
  11   2  16       59.67       51.88      3.82 o
  12   2  16       34.18       35.19      2.96 o
   1   3  16       84.43       86.54      3.19 o
   2   3  16       23.16       19.42      2.57 o
   3   3  16       11.01       10.38      2.50 o
   4   3  16       15.67       12.75      2.39 o
   5   3  16      334.60      318.82      3.99 o
   6   3  16       84.20       79.46      3.18 o
   7   3  16       28.03       26.81      2.57 o
   8   3  16        2.31        1.52      4.19 o
   9   3  16        0.10        3.56      3.30 o
  10   3  16        0.24        0.02      3.33 o
  11   3  16       10.23        6.10      2.00 o
   0   4  16        2.51        3.02      3.48 o
   1   4  16      188.67      187.46      3.72 o
   2   4  16        5.47        3.41      2.36 o
   3   4  16      109.20      115.00      3.09 o
   4   4  16      125.17      135.54      4.23 o
   5   4  16       39.29       43.35      2.02 o
   6   4  16       54.11       57.84      3.83 o
   7   4  16      320.22      327.50     24.29 o
   8   4  16       10.85       12.99      3.45 o
   9   4  16        9.52        6.35      3.48 o
  10   4  16        0.32       -0.13      3.06 o
   1   5  16       72.62       75.65      2.44 o
   2   5  16       17.80       19.79      2.01 o
   3   5  16       29.41       26.07      2.00 o
   4   5  16        4.08        4.03      1.74 o
   5   5  16        0.09        2.18      2.34 o
   6   5  16        0.47        1.16      2.30 o
   7   5  16       31.46       25.06      1.95 o
   8   5  16       41.50       45.78      3.97 o
   9   5  16        0.77        2.79      2.54 o
   0   6  16      134.37      128.83      3.80 o
   1   6  16        7.86       11.09      1.88 o
   2   6  16       17.00       18.48      1.58 o
   3   6  16        3.15        3.42      1.43 o
   4   6  16       11.88       10.59      1.96 o
   5   6  16       54.21       57.31      2.08 o
   6   6  16       15.83       15.64      1.42 o
   7   6  16       99.86       98.57      2.99 o
   1   7  16        6.11        5.85      1.57 o
   2   7  16       21.64       20.54      1.66 o
   1   1  17      719.00      738.68      5.35 o
   2   1  17        6.72        5.97      2.31 o
   3   1  17      184.60      190.95      3.31 o
   4   1  17       11.27        8.01      2.23 o
   5   1  17      269.28      279.34      3.49 o
   6   1  17        0.08        0.84      1.68 o
   7   1  17      116.71      108.61      3.40 o
   8   1  17        7.01        2.36      2.61 o
   9   1  17      265.16      256.46      8.80 o
  10   1  17        9.02        8.38      2.27 o
  11   1  17       94.00       80.94      8.73 o
  12   1  17        0.83        1.25      2.01 o
   0   2  17      344.43      327.28      6.44 o
   1   2  17       15.66       18.99      2.55 o
   2   2  17       15.46       14.54      2.54 o
   3   2  17       31.52       31.16      2.55 o
   4   2  17       18.93       19.07      2.40 o
   5   2  17        1.11        1.49      2.04 o
   6   2  17        0.42        1.65      2.73 o
   7   2  17        6.12        6.22      1.87 o
   8   2  17        7.93        8.11      2.46 o
   9   2  17       13.04       10.40      2.12 o
  10   2  17        5.31        2.64      3.24 o
  11   2  17        1.29        0.82      1.88 o
   1   3  17      443.80      454.06      5.05 o
   2   3  17        3.53        2.85      2.33 o
   3   3  17      399.51      409.05      4.61 o
   4   3  17       20.92       22.09      2.25 o
   5   3  17      131.85      135.59      2.99 o
   6   3  17        0.00        0.39      2.26 o
   7   3  17       72.96       84.84      4.19 o
   8   3  17        0.38        1.74      3.20 o
   9   3  17       70.09       67.68      4.01 o
  10   3  17        7.43        6.73      2.07 o
   0   4  17       67.23       63.03      3.84 o
   1   4  17        0.61       -0.45      2.16 o
   2   4  17       18.92       16.38      2.21 o
   3   4  17       33.96       32.69      2.24 o
   4   4  17       14.91       10.75      1.78 o
   5   4  17        9.43        8.75      2.31 o
   6   4  17        7.66       10.20      3.14 o
   7   4  17       31.18       27.50      2.60 o
   8   4  17        2.27        5.41      4.06 o
   9   4  17        1.57        2.40      3.05 o
   1   5  17      119.95      117.67      4.82 o
   2   5  17        1.30        2.78      1.69 o
   3   5  17       98.19      114.35      2.21 o
   4   5  17        0.95       -0.11      1.39 o
   5   5  17        1.47        5.36      2.61 o
   6   5  17        6.24        5.09      3.38 o
   7   5  17       93.14       94.95      3.95 o
   8   5  17        0.07        0.65      2.27 o
   0   6  17       10.70        5.21      2.20 o
   1   6  17        1.51        0.94      1.47 o
   2   6  17       15.07       11.44      1.36 o
   3   6  17        3.28        2.02      1.95 o
   4   6  17        0.09        0.19      1.68 o
   0   0  18        3.87        3.98      6.39 o
   1   0  18      219.17      226.22      9.58 o
   2   0  18      153.64      149.05      9.30 o
   3   0  18        1.11        1.57      2.90 o
   4   0  18       53.77       59.53      2.53 o
   5   0  18       14.94       15.36      2.05 o
   6   0  18      396.52      438.38      4.48 o
   7   0  18      316.30      319.56     13.37 o
   8   0  18       48.14       39.37      5.27 o
   9   0  18       49.82       47.50      3.76 o
  10   0  18       29.81       24.21      2.91 o
  11   0  18       41.17       43.59      2.26 o
   1   1  18        3.87        5.07      2.21 o
   2   1  18        0.69        2.92      2.13 o
   3   1  18        9.53        8.90      2.16 o
   4   1  18        2.26        3.17      1.99 o
   5   1  18        0.15        1.22      1.56 o
   6   1  18        0.00        0.76      1.70 o
   7   1  18        0.00        0.08      2.59 o
   8   1  18        7.15        6.09      2.30 o
   9   1  18        2.81        3.11      2.03 o
  10   1  18        2.58        4.62      1.71 o
  11   1  18        2.03        0.12      1.95 o
   0   2  18       89.71       94.52      4.59 o
   1   2  18       87.12       84.04      2.95 o
   2   2  18      169.84      184.72      5.49 o
   3   2  18        0.14        0.72      2.09 o
   4   2  18        5.51        7.25      2.05 o
   5   2  18       15.10       14.10      1.96 o
   6   2  18      202.19      228.49      4.16 o
   7   2  18      192.01      196.29      5.06 o
   8   2  18       12.28        8.51      2.01 o
   9   2  18        6.56       11.70      3.40 o
  10   2  18       24.06       20.10      2.76 o
   1   3  18       11.91       10.17      2.28 o
   2   3  18       27.68       26.16      2.34 o
   3   3  18       17.07       17.96      2.10 o
   4   3  18        5.50        3.82      1.87 o
   5   3  18        0.34        0.04      1.50 o
   6   3  18       11.60        9.29      2.06 o
   7   3  18       17.57       13.70      6.95 o
   8   3  18        8.37        6.43      3.02 o
   9   3  18        0.17        0.94      1.89 o
   0   4  18       80.19       91.90      3.72 o
   1   4  18       40.69       42.99      2.19 o
   2   4  18        8.52        8.15      1.84 o
   3   4  18       21.34       20.73      1.91 o
   4   4  18       21.94       22.54      1.72 o
   5   4  18       24.20       21.52      2.44 o
   6   4  18      136.09      154.43      7.37 o
   7   4  18      131.00      128.39      4.65 o
   8   4  18       12.31       15.38      2.89 o
   1   5  18        1.66        1.54      1.59 o
   2   5  18       18.44       21.53      1.65 o
   3   5  18        5.74        5.40      1.22 o
   4   5  18        0.63       -1.15      1.62 o
   5   5  18        4.76        2.44      2.00 o
   6   5  18        0.54        0.59      2.20 o
   0   6  18       73.17       82.21      1.95 o
   1   6  18        2.33        2.91      1.39 o
   1   1  19       52.45       54.19      2.47 o
   2   1  19      292.77      319.80      3.73 o
   3   1  19       11.09       13.77      1.72 o
   4   1  19      224.42      236.21      2.74 o
   5   1  19        1.27        1.91      1.21 o
   6   1  19        1.78        0.75      1.25 o
   7   1  19        5.63        4.20      2.16 o
   8   1  19       74.63       68.97      3.67 o
   9   1  19        0.36        0.18      1.51 o
   0   2  19       11.96       11.75      3.13 o
   1   2  19        6.80        5.60      2.08 o
   2   2  19        3.91        3.78      1.99 o
   3   2  19        3.02        2.56      1.88 o
   4   2  19        1.43        1.43      1.90 o
   5   2  19       18.83       22.90      1.27 o
   6   2  19        1.30        0.76      1.16 o
   7   2  19        0.66       -0.08      1.83 o
   8   2  19        3.48        2.76      2.91 o
   9   2  19        0.01        1.30      2.18 o
   1   3  19       18.02       15.53      1.93 o
   2   3  19      251.03      280.22      6.68 o
   3   3  19        1.12        0.15      1.72 o
   4   3  19      168.82      187.65      2.65 o
   5   3  19        2.37        1.20      1.36 o
   6   3  19        0.35        0.25      1.91 o
   7   3  19        6.51        6.65      2.66 o
   8   3  19       58.74       56.82      3.16 o
   0   4  19       13.26       11.05      2.42 o
   1   4  19        0.06        0.79      1.66 o
   2   4  19       15.83       16.68      1.70 o
   3   4  19        3.84        5.20      1.30 o
   4   4  19        0.55       -0.19      1.07 o
   5   4  19       11.87       14.96      2.05 o
   6   4  19        9.28        8.09      2.72 o
   1   5  19        5.92        4.87      1.16 o
   2   5  19       69.91       79.39      2.37 o
   3   5  19        0.14       -0.99      1.48 o
   0   0  20      317.08      366.72      5.62 o
   1   0  20       14.27       16.33      2.07 o
   2   0  20       57.74       67.01      2.50 o
   3   0  20       25.78       27.70      1.99 o
   4   0  20       40.08       39.90      1.97 o
   5   0  20       44.57       45.98      1.74 o
   6   0  20      307.16      337.18      5.86 o
   7   0  20       38.70       39.71      3.01 o
   8   0  20       39.78       36.92      2.37 o
   1   1  20        8.51       10.93      1.44 o
   2   1  20        0.30        0.63      1.29 o
   3   1  20        1.78        3.84      1.26 o
   4   1  20       23.70       24.91      1.24 o
   5   1  20        0.82        0.68      0.89 o
   6   1  20        0.39        0.51      1.19 o
   7   1  20        0.35       -0.25      1.66 o
   8   1  20        0.04       -2.01      2.09 o
   0   2  20      167.49      167.12      4.01 o
   1   2  20      151.80      171.41      2.85 o
   2   2  20       19.99       17.98      1.84 o
   3   2  20        0.34       -0.57      1.30 o
   4   2  20        0.20        1.17      1.07 o
   5   2  20       14.15       12.34      1.21 o
   6   2  20      117.75      100.23      3.96 o
   7   2  20       20.36       18.89      2.56 o
   1   3  20        0.65       -0.02      1.53 o
   2   3  20       19.31       19.19      1.56 o
   3   3  20        4.03        2.87      1.05 o
   4   3  20        8.20        7.77      0.89 o
   5   3  20       11.34       11.26      0.99 o
   6   3  20       12.02       13.45      2.65 o
   0   4  20       61.95       64.45      2.35 o
   1   4  20       27.83       33.50      1.41 o
   2   4  20        0.30        0.44      1.08 o
   3   4  20       31.31       35.61      1.82 o
   1   1  21        4.74        4.65      1.16 o
   2   1  21        1.13        2.07      1.10 o
   3   1  21      390.02      471.59      2.75 o
   4   1  21       82.37       81.96      1.88 o
   5   1  21       23.71       16.65      1.71 o
   6   1  21        1.90        2.02      2.08 o
   0   2  21        1.42        4.18      1.48 o
   1   2  21        2.89        3.80      1.03 o
   2   2  21       19.90       22.51      1.40 o
   3   2  21        5.51        7.79      0.84 o
   4   2  21       19.93       22.94      2.06 o
   5   2  21        9.37        7.24      2.20 o
   1   3  21       29.43       36.32      0.96 o
   2   3  21       27.44       29.21      0.86 o
   3   3  21       93.53       98.04      1.47 o
   0   0  22       23.99       29.40      1.99 o
   1   0  22       90.98      102.49      1.78 o
   2   0  22       42.71       49.09      1.36 o
   3   0  22        0.09        0.39      2.01 o
   1   1  22        5.83        5.55      0.79 o
   2   1  22       31.66       35.10      0.84 o
   3   1  22        4.94        4.49      2.08 o
   0   2  22        0.08       -0.03      1.25 o
 
